# Supplementary material for: Disability and psychological burden in severe obesity: results from a structured psychosomatic assessment of candidates for metabolic and bariatric surgery
Source: Front Psychiatry. 2026 Jul 8;17:1849789. doi: 10.3389/fpsyt.2026.1849789 (PMC13388733; doi:10.3389/fpsyt.2026.1849789)
Supplement: Supplementary file 1 [file DataSheet1.csv]

					Größe in Meter	Gewicht in kg	BMI kg/m²	BMIgruppiert	Geschlecht			Diabetes, Präd.	Nikotin aktuell	Pack years	Alkohol-Audit		Restraint Eating	Eating Concern	Weight concern	Shape Concern	EDE-Q	PHQ-9		PHQ-15			WHO-DAS			GAF gruppiert			GARF gruppiert	CGI-s	Edmonton Obesitiy System Scale	OPD-SFK	Selbstwert	Kontakt	Beziehung	Handkraft in kg, dominante Hand	Stehen 30 Minuten	Haushaltsführung	Neue Aufgaben lernen	Teilnahme an gesellschaftlichen Aktivitäten	Emotionale Beeinträchtigung durch die gesundheitlichen Probleme	Konzentration für mind. 10 Minuten	Laufen ca. 1 km	Waschen des gesamten Körpers	Anziehen
1.0	1965-04-24	2019-02-14	53.0	über 41 Jahre	1.81	126.0	38.5	bis 47,3	männlich			Diabetes	kein Nikotin	0.0	0.0	0.0	3.5	0.8	3.0	2.34	2.42	3.0	minimale depressive Symptomatik	6.0	geringe	WHODAS <= 12	10.0	80.0	vorübergehende Reaktionen auf psychosoziale Stressoren	leichte Beeinträchtigung	90.0	Beziehung funktioniert zufriedenstellend	Beziehung funktioniert zufriedenstellend	Grenzfall	erhebliche adipos.ass.Symptomatik						geringe	geringe	keine Probleme beim Erlernen neuer Aufgaben	mäßige Probleme	mäßige Beeinträchtigung	keine Probleme sich mind. 10 Minuten zu konzentrieren	geringe Probleme	keine Probleme, den gesamten Körper zu waschen	geringe Probleme
2.0	1993-12-07	2019-10-31	25.0	bis 41 Jahre	1.86	282.0	81.5	größer 53,2	männlich	210.0	ab 160 cm	Diabetes	Nikotin	5.0	1.0	noch unbedenklich	0.6000000000000001	0.0	2.4	1.5	1.13	3.0	minimale depressive Symptomatik	7.0	geringe	WHODAS > 12	15.0	62.0	leichte Beeinträchtigung	leichte Beeinträchtigung	70.0	viele Schwierigkeiten lösbar	viele Schwierigkeiten lösbar	leicht psychisch krank	schwerste Symtomatik	14.0	0.0	13.0	1.0		starke	geringe	geringe Probleme	geringe Probleme	keine emotionale Beeinträchtigung durch die gesundheitlichen Probleme	keine Probleme sich mind. 10 Minuten zu konzentrieren	sehr starke Probleme / nicht möglich	keine Probleme, den gesamten Körper zu waschen	geringe Probleme
13.0	1981-03-05	2019-11-28	38.0	bis 41 Jahre	1.82	184.0	53.46	größer 53,2	männlich	156.0	130-159 cm	kein Diabetes	kein Nikotin	0.0	6.0	noch unbedenklich	2.2	1.4	3.0	4.25	2.71	13.0	mittelgradige	6.0	geringe	WHODAS > 12	21.0	82.0	keine oder minimale Symptome	keine oder minimale Symptome	80.0	viele Schwierigkeiten lösbar	viele Schwierigkeiten lösbar	Grenzfall	erhebliche adipos.ass.Symptomatik	9.0	2.0	6.0	1.0		starke	geringe	geringe Probleme	geringe Probleme	starke Beeinträchtigung	geringe Probleme	geringe Probleme	starke Probleme	starke Probleme
20.0	1990-02-20	2019-12-19	29.0	bis 41 Jahre	1.75	140.0	46.2	bis 47,3	männlich	143.4	130-159 cm	kein Diabetes	kein Nikotin	0.0	0.0	0.0	5.0	3.0	2.8	4.75	3.9	13.0	mittelgradige	13.0	mittelgradige	WHODAS > 12	21.0	60.0	mäßig ausgeprägte Symptome	mäßig oder ernsthaft ausgeprägte Symptome	70.0	viele Schwierigkeiten lösbar	viele Schwierigkeiten lösbar	leicht psychisch krank	erhebliche adipos.ass.Symptomatik	11.0	13.0	10.0			geringe	starke	keine Probleme beim Erlernen neuer Aufgaben	starke Probleme	starke Beeinträchtigung	keine Probleme sich mind. 10 Minuten zu konzentrieren	geringe Probleme	keine Probleme, den gesamten Körper zu waschen	keine Probleme beim Anziehen
21.0	1981-08-29	2019-12-19	38.0	bis 41 Jahre	1.75	153.0	51.29	47,4 bis 53,1	männlich	147.6	130-159 cm	kein Diabetes	Nikotin	10.0	1.0	noch unbedenklich	0.0	1.8	4.2	4.63	2.66	8.0	geringe	5.0	geringe	WHODAS <= 12	2.0	65.0	leichte Beeinträchtigung	leichte Beeinträchtigung	60.0	deutlich dysfunktional, gelegentlich befriedigend	deutlich dysfunktional, gelegentlich befriedigend	Grenzfall	erhebliche adipos.ass.Symptomatik	29.0	6.0	11.0	12.0		keine Schwierigkeiten 30 Minuten Stehen	keine Probleme in der Haushaltsführung	keine Probleme beim Erlernen neuer Aufgaben	keine Probleme bei der Teilnahme an gesellschaftlichen Aktivitäten	mäßige Beeinträchtigung	keine Probleme sich mind. 10 Minuten zu konzentrieren	keine Probleme 1 km zu Gehen	keine Probleme, den gesamten Körper zu waschen	keine Probleme beim Anziehen
22.0	1977-08-05	2019-01-19	41.0	bis 41 Jahre	1.83	155.0	46.3	bis 47,3	männlich	148.8	130-159 cm	kein Diabetes	Nikotin	10.0	0.0	0.0	4.8	4.4	5.0	5.6	4.96	11.0	mittelgradige	15.0	schwere somatische Symptomastärke	WHODAS > 12	18.0	55.0	mäßig ausgeprägte Symptome	mäßig oder ernsthaft ausgeprägte Symptome	68.0	viele Schwierigkeiten lösbar	viele Schwierigkeiten lösbar	leicht psychisch krank	erhebliche adipos.ass.Symptomatik	25.0	10.0	7.0	8.0		keine Schwierigkeiten 30 Minuten Stehen	keine Probleme in der Haushaltsführung	geringe Probleme	mäßige Probleme	sehr starke Beeinträchtigung	mäßige Probleme	geringe Probleme	keine Probleme, den gesamten Körper zu waschen	keine Probleme beim Anziehen
27.0	1964-12-03	2020-01-09	55.0	über 41 Jahre	1.83	163.0	51.0	47,4 bis 53,1	männlich	166.7	ab 160 cm	kein Diabetes	Nikotin	30.0	2.0	noch unbedenklich	1.0	1.4	4.0	4.8	2.8	13.0	mittelgradige	12.0	mittelgradige	WHODAS > 12	39.0	90.0	keine oder minimale Symptome	keine oder minimale Symptome	85.0	Beziehung funktioniert zufriedenstellend	Beziehung funktioniert zufriedenstellend	extrem	schwerste Symtomatik						sehr starke, nicht möglich	starke	starke Probleme	sehr starke Probleme, nicht möglich	starke Beeinträchtigung	mäßige Probleme	starke Probleme	mäßige Probleme	geringe Probleme
33.0	1978-07-27	2020-02-17	41.0	bis 41 Jahre	1.87	137.0	39.7	bis 47,3	männlich	137.3	130-159 cm	Diabetes	kein Nikotin	0.0	2.0	noch unbedenklich	2.6	2.2		3.75	3.1	11.0	mittelgradige	23.0	schwere somatische Symptomastärke	WHODAS <= 12	12.0	55.0	mäßig ausgeprägte Symptome	mäßig oder ernsthaft ausgeprägte Symptome	80.0	viele Schwierigkeiten lösbar	viele Schwierigkeiten lösbar	Grenzfall	erhebliche adipos.ass.Symptomatik	7.0	4.0	0.0	3.0		mäßige	mäßige	mäßige Probleme	geringe Probleme	starke Beeinträchtigung	keine Probleme sich mind. 10 Minuten zu konzentrieren	mäßige Probleme	keine Probleme, den gesamten Körper zu waschen	keine Probleme beim Anziehen
34.0	1962-04-24	2020-02-13	57.0	über 41 Jahre	1.73	141.7	47.4	47,4 bis 53,1	männlich	163.9	ab 160 cm	Diabetes	kein Nikotin	0.0	0.0	0.0	2.0	1.4	3.8	4.25	2.86	2.0	minimale depressive Symptomatik	8.0	geringe	WHODAS > 12	22.0	90.0	keine oder minimale Symptome	keine oder minimale Symptome	85.0	Beziehung funktioniert zufriedenstellend	Beziehung funktioniert zufriedenstellend	Grenzfall	erhebliche adipos.ass.Symptomatik	5.0	0.0	1.0	4.0		sehr starke, nicht möglich	starke	keine Probleme beim Erlernen neuer Aufgaben	starke Probleme	starke Beeinträchtigung	keine Probleme sich mind. 10 Minuten zu konzentrieren	sehr starke Probleme / nicht möglich	starke Probleme	mäßige Probleme
36.0	1987-11-14	2020-03-12	32.0	bis 41 Jahre	1.76	170.0	54.71	größer 53,2	männlich	170.0	ab 160 cm	kein Diabetes	kein Nikotin	7.5	0.0	0.0	0.2	0.2	3.0	3.0	1.6	3.0	minimale depressive Symptomatik	3.0	minimale somatische Symptomastärke	WHODAS <= 12	6.0	85.0	keine oder minimale Symptome	keine oder minimale Symptome	85.0	Beziehung funktioniert zufriedenstellend	Beziehung funktioniert zufriedenstellend	normal	erhebliche adipos.ass.Symptomatik	2.0	0.0	2.0	0.0		mäßige	keine Probleme in der Haushaltsführung	keine Probleme beim Erlernen neuer Aufgaben	mäßige Probleme	geringe Beeinträchtigung	keine Probleme sich mind. 10 Minuten zu konzentrieren	keine Probleme 1 km zu Gehen	keine Probleme, den gesamten Körper zu waschen	geringe Probleme
41.0	1962-01-11	2020-01-16	58.0	über 41 Jahre	1.76	147.0	45.92	bis 47,3	männlich	156.4	130-159 cm	kein Diabetes	kein Nikotin	0.0	1.0	noch unbedenklich	2.8	2.2	4.8	3.5	3.33	14.0	mittelgradige	14.0	mittelgradige	WHODAS > 12	33.0	75.0	vorübergehende Reaktionen auf psychosoziale Stressoren	leichte Beeinträchtigung	85.0	Beziehung funktioniert zufriedenstellend	Beziehung funktioniert zufriedenstellend	Grenzfall	erhebliche adipos.ass.Symptomatik	14.0	2.0	4.0	8.0		starke	starke	mäßige Probleme	starke Probleme	starke Beeinträchtigung	mäßige Probleme	sehr starke Probleme / nicht möglich	starke Probleme	starke Probleme
42.0	1983-01-30	2020-03-19	37.0	bis 41 Jahre	1.73	176.0	56.8	größer 53,2	männlich	168.0	ab 160 cm	kein Diabetes	kein Nikotin	25.0	1.0	noch unbedenklich	0.4	2.2	4.6	5.75	3.24	15.0	schwere depressive Symptomatik	9.0	geringe	WHODAS > 12	22.0	55.0	mäßig ausgeprägte Symptome	mäßig oder ernsthaft ausgeprägte Symptome	65.0	viele Schwierigkeiten lösbar	viele Schwierigkeiten lösbar	mäßig	erhebliche adipos.ass.Symptomatik	22.0	5.0	8.0	9.0		keine Schwierigkeiten 30 Minuten Stehen	starke	keine Probleme beim Erlernen neuer Aufgaben	mäßige Probleme	starke Beeinträchtigung	keine Probleme sich mind. 10 Minuten zu konzentrieren	geringe Probleme	mäßige Probleme	mäßige Probleme
50.0	1971-06-06	2020-02-06	48.0	über 41 Jahre	1.86	175.0	50.7	47,4 bis 53,1	männlich	158.2	130-159 cm	kein Diabetes	kein Nikotin	44.0	0.0	0.0	1.6	3.8	6.0	8.0	4.85	17.0	schwere depressive Symptomatik	18.0	schwere somatische Symptomastärke	WHODAS > 12	23.0	70.0	leichte Beeinträchtigung	leichte Beeinträchtigung	80.0	viele Schwierigkeiten lösbar	viele Schwierigkeiten lösbar	leicht psychisch krank	erhebliche adipos.ass.Symptomatik	15.0	6.0	2.0	7.0		sehr starke, nicht möglich	starke	geringe Probleme	starke Probleme	starke Beeinträchtigung	keine Probleme sich mind. 10 Minuten zu konzentrieren	starke Probleme	mäßige Probleme	mäßige Probleme
56.0	1977-02-27	2018-12-19	41.0	bis 41 Jahre	1.82	177.0	53.3	größer 53,2	männlich			kein Diabetes	kein Nikotin	0.0	1.0	noch unbedenklich	1.4	1.6	4.2	3.4	2.64	14.0	mittelgradige	9.0	geringe	WHODAS > 12	18.0	59.0	mäßig ausgeprägte Symptome	mäßig oder ernsthaft ausgeprägte Symptome	82.0	Beziehung funktioniert zufriedenstellend	Beziehung funktioniert zufriedenstellend	normal	erhebliche adipos.ass.Symptomatik						mäßige	keine Probleme in der Haushaltsführung	geringe Probleme	starke Probleme	starke Beeinträchtigung	keine Probleme sich mind. 10 Minuten zu konzentrieren	mäßige Probleme	mäßige Probleme	geringe Probleme
60.0	1979-09-11	2020-01-16	40.0	bis 41 Jahre	1.98	182.0	59.0	größer 53,2	männlich	159.0	130-159 cm	Diabetes	Nikotin	27.0	0.0	0.0	1.0	1.8	4.2	2.5	2.38	9.0	geringe	13.0	mittelgradige	WHODAS > 12	16.0	80.0	vorübergehende Reaktionen auf psychosoziale Stressoren	leichte Beeinträchtigung	85.0	Beziehung funktioniert zufriedenstellend	Beziehung funktioniert zufriedenstellend	normal	erhebliche adipos.ass.Symptomatik	14.0	2.0	5.0	7.0		mäßige	geringe	keine Probleme beim Erlernen neuer Aufgaben	geringe Probleme	geringe Beeinträchtigung	keine Probleme sich mind. 10 Minuten zu konzentrieren	geringe Probleme	mäßige Probleme	geringe Probleme
62.0	1981-01-03	2019-02-18	38.0	bis 41 Jahre	1.85	173.0	50.5	47,4 bis 53,1	männlich			kein Diabetes	kein Nikotin	10.0	0.0	0.0	2.2	0.2	4.8	5.5	3.18	9.0	geringe	9.0	geringe	WHODAS > 12	21.0	58.0	mäßig ausgeprägte Symptome	mäßig oder ernsthaft ausgeprägte Symptome	70.0	viele Schwierigkeiten lösbar	viele Schwierigkeiten lösbar	normal	erhebliche adipos.ass.Symptomatik						mäßige	geringe	mäßige Probleme	starke Probleme	starke Beeinträchtigung	geringe Probleme	starke Probleme	keine Probleme, den gesamten Körper zu waschen	keine Probleme beim Anziehen
63.0	1973-04-07	2019-02-11	45.0	über 41 Jahre	1.83	207.0	62.0	größer 53,2	männlich			Diabetes	kein Nikotin	0.0	0.0	0.0	0.0	0.0	3.2	4.25	3.73	11.0	mittelgradige	10.0	mittelgradige	WHODAS > 12	24.0	52.0	mäßig ausgeprägte Symptome	mäßig oder ernsthaft ausgeprägte Symptome	75.0	viele Schwierigkeiten lösbar	viele Schwierigkeiten lösbar	normal	erhebliche adipos.ass.Symptomatik						starke	starke	starke Probleme	starke Probleme	starke Beeinträchtigung	keine Probleme sich mind. 10 Minuten zu konzentrieren	mäßige Probleme	mäßige Probleme	mäßige Probleme
64.0	1980-08-05	2019-05-25	38.0	bis 41 Jahre	1.96	190.0	49.5	47,4 bis 53,1	männlich			Diabetes	Nikotin	20.0	0.0	0.0	3.0	2.8	5.6	5.87	4.32	18.0	schwere depressive Symptomatik	18.0	schwere somatische Symptomastärke	WHODAS > 12	34.0	55.0	mäßig ausgeprägte Symptome	mäßig oder ernsthaft ausgeprägte Symptome	78.0	viele Schwierigkeiten lösbar	viele Schwierigkeiten lösbar	leicht psychisch krank	erhebliche adipos.ass.Symptomatik						sehr starke, nicht möglich	sehr starke, nicht möglich	starke Probleme	sehr starke Probleme, nicht möglich	sehr starke Beeinträchtigung	geringe Probleme	sehr starke Probleme / nicht möglich	sehr starke Probleme, nicht möglich	sehr starke Probleme/nicht möglich
65.0	1964-05-05	2019-01-31	54.0	über 41 Jahre	1.77	161.0	51.5	47,4 bis 53,1	männlich			kein Diabetes	kein Nikotin	15.0	0.0	0.0	0.6000000000000001	4.6	5.6	8.0	4.7	20.0	schwere depressive Symptomatik	18.0	schwere somatische Symptomastärke	WHODAS > 12	37.0	48.0	ernsthafte Symptome wie Suizidgedanken	mäßig oder ernsthaft ausgeprägte Symptome	70.0	viele Schwierigkeiten lösbar	viele Schwierigkeiten lösbar	normal	erhebliche adipos.ass.Symptomatik						sehr starke, nicht möglich	starke	starke Probleme	starke Probleme	starke Beeinträchtigung	sehr starke Probleme/ nicht möglich	sehr starke Probleme / nicht möglich	mäßige Probleme	mäßige Probleme
66.0	1965-10-06	2019-01-16	53.0	über 41 Jahre	1.84	154.0	46.3	bis 47,3	männlich			kein Diabetes	kein Nikotin	0.0	1.0	noch unbedenklich	2.4	0.6000000000000001	3.2	3.75	2.48	8.0	geringe	9.0	geringe	WHODAS <= 12	4.0	58.0	mäßig ausgeprägte Symptome	mäßig oder ernsthaft ausgeprägte Symptome	80.0	viele Schwierigkeiten lösbar	viele Schwierigkeiten lösbar	normal	erhebliche adipos.ass.Symptomatik						keine Schwierigkeiten 30 Minuten Stehen	keine Probleme in der Haushaltsführung	keine Probleme beim Erlernen neuer Aufgaben	keine Probleme bei der Teilnahme an gesellschaftlichen Aktivitäten	starke Beeinträchtigung	keine Probleme sich mind. 10 Minuten zu konzentrieren	keine Probleme 1 km zu Gehen	keine Probleme, den gesamten Körper zu waschen	geringe Probleme
69.0	1966-10-08	2019-02-28	52.0	über 41 Jahre	1.78	136.0	42.9	bis 47,3	männlich			Diabetes	kein Nikotin	20.0	1.0	noch unbedenklich	4.0	2.0	3.6	4.5	3.53	9.0	geringe	13.0	mittelgradige	WHODAS <= 12	10.0	70.0	leichte Beeinträchtigung	leichte Beeinträchtigung	80.0	viele Schwierigkeiten lösbar	viele Schwierigkeiten lösbar	nicht beurteilbar	erhebliche adipos.ass.Symptomatik						starke	starke	keine Probleme beim Erlernen neuer Aufgaben	starke Probleme	mäßige Beeinträchtigung	keine Probleme sich mind. 10 Minuten zu konzentrieren	keine Probleme 1 km zu Gehen	keine Probleme, den gesamten Körper zu waschen	keine Probleme beim Anziehen
72.0	1976-08-21	2019-02-21	42.0	über 41 Jahre	1.99	226.0	54.0	größer 53,2	männlich			kein Diabetes	kein Nikotin	0.0	4.0	noch unbedenklich	4.4	0.8	3.6	3.75	3.14	10.0	mittelgradige	16.0	schwere somatische Symptomastärke	WHODAS > 12	25.0	48.0	ernsthafte Symptome wie Suizidgedanken	mäßig oder ernsthaft ausgeprägte Symptome	70.0	viele Schwierigkeiten lösbar	viele Schwierigkeiten lösbar	nicht beurteilbar	erhebliche adipos.ass.Symptomatik						sehr starke, nicht möglich	keine Probleme in der Haushaltsführung	starke Probleme	starke Probleme	sehr starke Beeinträchtigung	keine Probleme sich mind. 10 Minuten zu konzentrieren	sehr starke Probleme / nicht möglich	sehr starke Probleme, nicht möglich	starke Probleme
74.0	1967-04-27	2019-04-25	51.0	über 41 Jahre	1.67	140.0	50.2	47,4 bis 53,1	männlich			kein Diabetes	kein Nikotin	0.0	7.0	noch unbedenklich	0.6000000000000001	1.5	3.0	4.75	2.534	6.0	geringe	13.0	mittelgradige	WHODAS > 12	17.0	80.0	vorübergehende Reaktionen auf psychosoziale Stressoren	leichte Beeinträchtigung	81.0	Beziehung funktioniert zufriedenstellend	Beziehung funktioniert zufriedenstellend	normal	erhebliche adipos.ass.Symptomatik						starke	geringe	keine Probleme beim Erlernen neuer Aufgaben	mäßige Probleme	mäßige Beeinträchtigung	keine Probleme sich mind. 10 Minuten zu konzentrieren	starke Probleme	mäßige Probleme	mäßige Probleme
77.0	1982-09-14	2019-04-04	36.0	bis 41 Jahre	1.6800000000000002	211.0	74.8	größer 53,2	männlich			kein Diabetes	Nikotin	15.0	0.0	0.0	2.0	2.2	3.8	4.0	3.0	9.0	geringe	12.0	mittelgradige	WHODAS > 12	19.0	60.0	mäßig ausgeprägte Symptome	mäßig oder ernsthaft ausgeprägte Symptome	72.0	viele Schwierigkeiten lösbar	viele Schwierigkeiten lösbar	nicht beurteilbar	erhebliche adipos.ass.Symptomatik						starke	mäßige	geringe Probleme	mäßige Probleme	starke Beeinträchtigung	keine Probleme sich mind. 10 Minuten zu konzentrieren	starke Probleme	geringe Probleme	geringe Probleme
79.0	1980-06-30	2019-03-21	38.0	bis 41 Jahre	1.85	234.0	68.37	größer 53,2	männlich			kein Diabetes	kein Nikotin	13.0	2.0	noch unbedenklich	3.8	1.4	3.4	4.62	3.3	2.0	minimale depressive Symptomatik	3.0	minimale somatische Symptomastärke	WHODAS > 12	14.0	78.0	vorübergehende Reaktionen auf psychosoziale Stressoren	leichte Beeinträchtigung	50.0	deutlich dysfunktional, gelegentlich befriedigend	deutlich dysfunktional, gelegentlich befriedigend	nicht beurteilbar	erhebliche adipos.ass.Symptomatik						mäßige	keine Probleme in der Haushaltsführung	keine Probleme beim Erlernen neuer Aufgaben	mäßige Probleme	mäßige Beeinträchtigung	keine Probleme sich mind. 10 Minuten zu konzentrieren	mäßige Probleme	keine Probleme, den gesamten Körper zu waschen	keine Probleme beim Anziehen
91.0	1970-02-09	2019-06-13	49.0	über 41 Jahre	1.85	175.0	51.67	47,4 bis 53,1	männlich			kein Diabetes	kein Nikotin	0.0	8.0	V.a. alkoholbezogene Störung	0.0	0.2	4.4	5.5	2.53	5.0	geringe	10.0	mittelgradige	WHODAS <= 12	4.0	50.0	ernsthafte Symptome wie Suizidgedanken	mäßig oder ernsthaft ausgeprägte Symptome	30.0	ernsthaft dysfunktional	deutlich dysfunktional, gelegentlich befriedigend	deutlich	erhebliche adipos.ass.Symptomatik						keine Schwierigkeiten 30 Minuten Stehen	keine Probleme in der Haushaltsführung	keine Probleme beim Erlernen neuer Aufgaben	keine Probleme bei der Teilnahme an gesellschaftlichen Aktivitäten	mäßige Beeinträchtigung	keine Probleme sich mind. 10 Minuten zu konzentrieren	keine Probleme 1 km zu Gehen	keine Probleme, den gesamten Körper zu waschen	geringe Probleme
93.0	1966-04-19	2019-06-05	53.0	über 41 Jahre	1.86	147.0	42.6	bis 47,3	männlich			kein Diabetes	Nikotin	70.0	4.0	noch unbedenklich	0.8	2.4	4.8	4.6	3.16	17.0	schwere depressive Symptomatik	10.0	mittelgradige	WHODAS > 12	23.0	53.0	mäßig ausgeprägte Symptome	mäßig oder ernsthaft ausgeprägte Symptome	50.0	deutlich dysfunktional, gelegentlich befriedigend	deutlich dysfunktional, gelegentlich befriedigend	mäßig	erhebliche adipos.ass.Symptomatik						starke	mäßige	starke Probleme	starke Probleme	starke Beeinträchtigung	starke Probleme	mäßige Probleme	geringe Probleme	geringe Probleme
95.0	1980-04-10	2019-07-18	39.0	bis 41 Jahre	1.86	188.5	54.3	größer 53,2	männlich			Diabetes	kein Nikotin	60.0	4.0	noch unbedenklich	6.0	2.6	5.6	8.0	5.6	11.0	mittelgradige	16.0	schwere somatische Symptomastärke	WHODAS > 12	39.0	80.0	vorübergehende Reaktionen auf psychosoziale Stressoren	leichte Beeinträchtigung	70.0	viele Schwierigkeiten lösbar	viele Schwierigkeiten lösbar	leicht psychisch krank	erhebliche adipos.ass.Symptomatik						sehr starke, nicht möglich	sehr starke, nicht möglich	sehr starke Probleme, nicht möglich	sehr starke Probleme, nicht möglich	starke Beeinträchtigung	geringe Probleme	sehr starke Probleme / nicht möglich	mäßige Probleme	mäßige Probleme
97.0	1984-10-21	2019-07-11	34.0	bis 41 Jahre	1.81	185.0	56.5	größer 53,2	männlich			kein Diabetes	kein Nikotin	0.0	0.0	0.0	2.4	1.0	2.0	0.75	1.43	7.0	geringe	12.0	mittelgradige	WHODAS > 12	15.0	75.0	vorübergehende Reaktionen auf psychosoziale Stressoren	leichte Beeinträchtigung	90.0	Beziehung funktioniert zufriedenstellend	Beziehung funktioniert zufriedenstellend	normal	erhebliche adipos.ass.Symptomatik						starke	mäßige	keine Probleme beim Erlernen neuer Aufgaben	keine Probleme bei der Teilnahme an gesellschaftlichen Aktivitäten	keine emotionale Beeinträchtigung durch die gesundheitlichen Probleme	keine Probleme sich mind. 10 Minuten zu konzentrieren	starke Probleme	mäßige Probleme	mäßige Probleme
102.0	1968-02-09	2019-09-05	51.0	über 41 Jahre	1.94	155.0	41.2	bis 47,3	männlich			Diabetes	kein Nikotin	60.0	7.0	noch unbedenklich	0.4	0.8	2.0	1.9	1.3	6.0	geringe	11.0	mittelgradige	WHODAS > 12	31.0	45.0	ernsthafte Symptome wie Suizidgedanken	mäßig oder ernsthaft ausgeprägte Symptome	48.0	deutlich dysfunktional, gelegentlich befriedigend	deutlich dysfunktional, gelegentlich befriedigend	deutlich	erhebliche adipos.ass.Symptomatik						sehr starke, nicht möglich	starke	mäßige Probleme	mäßige Probleme	mäßige Beeinträchtigung	starke Probleme	keine Probleme 1 km zu Gehen	sehr starke Probleme, nicht möglich	sehr starke Probleme/nicht möglich
105.0	1991-12-05	2019-08-22	27.0	bis 41 Jahre	1.86	219.0	63.3	größer 53,2	männlich			kein Diabetes	kein Nikotin	0.0	3.0	noch unbedenklich	1.0	2.2	4.8	4.6	3.15	17.0	schwere depressive Symptomatik	15.0	schwere somatische Symptomastärke	WHODAS > 12	21.0	45.0	ernsthafte Symptome wie Suizidgedanken	mäßig oder ernsthaft ausgeprägte Symptome	50.0	deutlich dysfunktional, gelegentlich befriedigend	deutlich dysfunktional, gelegentlich befriedigend	deutlich	erhebliche adipos.ass.Symptomatik						mäßige	mäßige	starke Probleme	sehr starke Probleme, nicht möglich	geringe Beeinträchtigung	geringe Probleme	mäßige Probleme	mäßige Probleme	geringe Probleme
109.0	1985-04-25	2019-07-18	34.0	bis 41 Jahre	1.7000000000000002	145.0	49.6	47,4 bis 53,1	männlich			kein Diabetes	kein Nikotin	0.0	3.0	noch unbedenklich	1.0	0.2	1.0	1.25	0.86	4.0	minimale depressive Symptomatik	7.0	geringe	WHODAS <= 12	9.0	85.0	keine oder minimale Symptome	keine oder minimale Symptome	82.0	Beziehung funktioniert zufriedenstellend	Beziehung funktioniert zufriedenstellend	leicht psychisch krank	erhebliche adipos.ass.Symptomatik						geringe	geringe	geringe Probleme	keine Probleme bei der Teilnahme an gesellschaftlichen Aktivitäten	keine emotionale Beeinträchtigung durch die gesundheitlichen Probleme	keine Probleme sich mind. 10 Minuten zu konzentrieren	geringe Probleme	geringe Probleme	geringe Probleme
127.0	1979-05-16	2018-12-12	39.0	bis 41 Jahre	1.98	185.0	47.2	bis 47,3	männlich			kein Diabetes	kein Nikotin	0.0	0.0	0.0	2.0	0.6000000000000001	2.2	3.5	1.9	8.0	geringe	10.0	mittelgradige			71.0	vorübergehende Reaktionen auf psychosoziale Stressoren	leichte Beeinträchtigung	80.0	viele Schwierigkeiten lösbar	viele Schwierigkeiten lösbar	mäßig	erhebliche adipos.ass.Symptomatik						sehr starke, nicht möglich	sehr starke, nicht möglich	mäßige Probleme	starke Probleme	starke Beeinträchtigung	geringe Probleme	sehr starke Probleme / nicht möglich	mäßige Probleme	mäßige Probleme
129.0	1997-06-27	2018-12-12	21.0	bis 41 Jahre	1.81	164.8	50.4	47,4 bis 53,1	männlich			kein Diabetes	kein Nikotin	0.0	0.0	0.0	1.8	0.0	2.4	0.0	1.05	2.0	minimale depressive Symptomatik	1.0	minimale somatische Symptomastärke	WHODAS <= 12	0.0	85.0	keine oder minimale Symptome	keine oder minimale Symptome	90.0	Beziehung funktioniert zufriedenstellend	Beziehung funktioniert zufriedenstellend	nicht beurteilbar	erhebliche adipos.ass.Symptomatik						keine Schwierigkeiten 30 Minuten Stehen	keine Probleme in der Haushaltsführung	keine Probleme beim Erlernen neuer Aufgaben	keine Probleme bei der Teilnahme an gesellschaftlichen Aktivitäten	keine emotionale Beeinträchtigung durch die gesundheitlichen Probleme	keine Probleme sich mind. 10 Minuten zu konzentrieren	keine Probleme 1 km zu Gehen	keine Probleme, den gesamten Körper zu waschen	keine Probleme beim Anziehen
130.0	1960-09-07	2018-12-12	58.0	über 41 Jahre	1.6800000000000002	166.5	58.8	größer 53,2	männlich			kein Diabetes	kein Nikotin	0.0			1.4	1.6	4.2	5.0	3.0	15.0	schwere depressive Symptomatik	12.0	mittelgradige	WHODAS > 12	30.0	51.0	mäßig ausgeprägte Symptome	mäßig oder ernsthaft ausgeprägte Symptome	62.0	viele Schwierigkeiten lösbar	viele Schwierigkeiten lösbar	leicht psychisch krank	erhebliche adipos.ass.Symptomatik						sehr starke, nicht möglich	sehr starke, nicht möglich	mäßige Probleme	starke Probleme	starke Beeinträchtigung	geringe Probleme	sehr starke Probleme / nicht möglich	mäßige Probleme	mäßige Probleme
131.0	1997-10-09	2020-07-18	22.0	bis 41 Jahre	1.72	132.0	44.6	bis 47,3	männlich	143.5	130-159 cm	kein Diabetes	Nikotin	2.0	2.0	noch unbedenklich	3.8	3.0	5.0	5.75	4.38	15.0	schwere depressive Symptomatik	18.0	schwere somatische Symptomastärke	WHODAS > 12	30.0	53.0	mäßig ausgeprägte Symptome	mäßig oder ernsthaft ausgeprägte Symptome	65.0	viele Schwierigkeiten lösbar	viele Schwierigkeiten lösbar	deutlich	erhebliche adipos.ass.Symptomatik	26.0	9.0	13.0	14.0	schwach	keine Schwierigkeiten 30 Minuten Stehen	mäßige	geringe Probleme	keine Probleme bei der Teilnahme an gesellschaftlichen Aktivitäten	mäßige Beeinträchtigung	keine Probleme sich mind. 10 Minuten zu konzentrieren	geringe Probleme	keine Probleme, den gesamten Körper zu waschen	keine Probleme beim Anziehen
138.0	1953-08-24	2020-07-02	66.0	über 41 Jahre	1.72	136.0	46.0	bis 47,3	männlich	145.0	130-159 cm	Diabetes	kein Nikotin	0.0	0.0	0.0	3.4	0.4	4.4	5.75	3.49	11.0	mittelgradige	18.0	schwere somatische Symptomastärke	WHODAS > 12	41.0	80.0	vorübergehende Reaktionen auf psychosoziale Stressoren	leichte Beeinträchtigung	70.0	viele Schwierigkeiten lösbar	viele Schwierigkeiten lösbar	mäßig	erhebliche adipos.ass.Symptomatik	10.0	1.0	6.0	3.0	normal	starke	sehr starke, nicht möglich	starke Probleme	starke Probleme	sehr starke Beeinträchtigung	starke Probleme	sehr starke Probleme / nicht möglich	sehr starke Probleme, nicht möglich	sehr starke Probleme/nicht möglich
139.0	1976-08-31	2020-07-02	43.0	über 41 Jahre	1.85	210.0	61.34	größer 53,2	männlich	165.0	ab 160 cm	kein Diabetes	kein Nikotin	0.0	0.0	0.0	2.2	0.4	3.2	2.37	2.04	3.0	minimale depressive Symptomatik	8.0	geringe	WHODAS > 12	19.0	90.0	keine oder minimale Symptome	keine oder minimale Symptome	90.0	Beziehung funktioniert zufriedenstellend	Beziehung funktioniert zufriedenstellend	normal	erhebliche adipos.ass.Symptomatik	8.0	2.0	3.0	3.0	normal	mäßige	geringe	mäßige Probleme	mäßige Probleme	mäßige Beeinträchtigung	geringe Probleme	mäßige Probleme	mäßige Probleme	geringe Probleme
140.0	1958-08-23	2020-07-02	61.0	über 41 Jahre	1.76	158.9	51.0	47,4 bis 53,1	männlich	156.0	130-159 cm	Diabetes	Nikotin		7.0	noch unbedenklich	2.6	1.0	3.6	3.25	2.61	6.0	geringe	10.0	mittelgradige	WHODAS > 12	20.0	85.0	keine oder minimale Symptome	keine oder minimale Symptome	90.0	Beziehung funktioniert zufriedenstellend	Beziehung funktioniert zufriedenstellend	normal	erhebliche adipos.ass.Symptomatik	6.0	0.0	2.0	4.0	stark	starke	geringe	keine Probleme beim Erlernen neuer Aufgaben	geringe Probleme	starke Beeinträchtigung	geringe Probleme	starke Probleme	starke Probleme	mäßige Probleme
141.0	1977-02-20	2020-07-02	43.0	über 41 Jahre	1.67	167.0	59.88	größer 53,2	männlich	155.0	130-159 cm	kein Diabetes	kein Nikotin	0.0	1.0	noch unbedenklich	3.2	4.8	6.0	6.0	5.0	14.0	mittelgradige	25.0	schwere somatische Symptomastärke	WHODAS > 12	36.0	55.0	mäßig ausgeprägte Symptome	mäßig oder ernsthaft ausgeprägte Symptome	62.0	viele Schwierigkeiten lösbar	viele Schwierigkeiten lösbar	mäßig	erhebliche adipos.ass.Symptomatik	28.0	12.0	6.0	10.0	normal	sehr starke, nicht möglich	starke	mäßige Probleme	starke Probleme	starke Beeinträchtigung	keine Probleme sich mind. 10 Minuten zu konzentrieren	starke Probleme	starke Probleme	mäßige Probleme
142.0	1986-03-01	2020-07-09	34.0	bis 41 Jahre	1.92	164.0	44.49	bis 47,3	männlich	165.0	ab 160 cm	kein Diabetes	Nikotin	30.0	1.0	noch unbedenklich	3.5	1.6	3.6	4.86	2.18	11.0	mittelgradige	10.0	mittelgradige	WHODAS > 12	29.0	65.0	leichte Beeinträchtigung	leichte Beeinträchtigung	65.0	viele Schwierigkeiten lösbar	viele Schwierigkeiten lösbar	leicht psychisch krank	erhebliche adipos.ass.Symptomatik	27.0	8.0	6.0	13.0	normal	starke	starke	geringe Probleme	mäßige Probleme	starke Beeinträchtigung	geringe Probleme	sehr starke Probleme / nicht möglich	starke Probleme	starke Probleme
143.0	1993-01-08	2020-07-09	27.0	bis 41 Jahre	1.85	171.0	50.1	47,4 bis 53,1	männlich	156.0	130-159 cm	kein Diabetes	Nikotin	7.0	2.0	noch unbedenklich	0.0	0.0	3.2	2.87	1.52	8.0	geringe	14.0	mittelgradige	WHODAS > 12	16.0	65.0	leichte Beeinträchtigung	leichte Beeinträchtigung	65.0	viele Schwierigkeiten lösbar	viele Schwierigkeiten lösbar	Grenzfall	erhebliche adipos.ass.Symptomatik	12.0	3.0	5.0	4.0	stark	starke	mäßige	geringe Probleme	geringe Probleme	mäßige Beeinträchtigung	keine Probleme sich mind. 10 Minuten zu konzentrieren	starke Probleme	mäßige Probleme	geringe Probleme
144.0	1970-05-02	2020-05-28	50.0	über 41 Jahre	1.72	173.0	56.1	größer 53,2	männlich	160.0	ab 160 cm	kein Diabetes	kein Nikotin	0.0	7.0	noch unbedenklich	3.6	0.4	3.4	5.88	3.32	8.0	geringe	11.0	mittelgradige	WHODAS > 12	20.0	80.0	vorübergehende Reaktionen auf psychosoziale Stressoren	leichte Beeinträchtigung	80.0	viele Schwierigkeiten lösbar	viele Schwierigkeiten lösbar	normal	erhebliche adipos.ass.Symptomatik	11.0	4.0	2.0	5.0		sehr starke, nicht möglich	mäßige	geringe Probleme	starke Probleme	starke Beeinträchtigung	keine Probleme sich mind. 10 Minuten zu konzentrieren	starke Probleme	geringe Probleme	geringe Probleme
148.0	1969-11-11	2020-08-06	50.0	über 41 Jahre	1.96	181.0	47.6	47,4 bis 53,1	männlich	160.0	ab 160 cm	Diabetes	Nikotin	45.0	5.0	noch unbedenklich	1.6	3.4	4.6	5.37	3.74	13.0	mittelgradige	15.0	schwere somatische Symptomastärke	WHODAS > 12	31.0	65.0	leichte Beeinträchtigung	leichte Beeinträchtigung	79.0	viele Schwierigkeiten lösbar	viele Schwierigkeiten lösbar	mäßig	erhebliche adipos.ass.Symptomatik	17.0	3.0	6.0	8.0	stark	sehr starke, nicht möglich	mäßige	geringe Probleme	starke Probleme	starke Beeinträchtigung	mäßige Probleme	starke Probleme	keine Probleme, den gesamten Körper zu waschen	starke Probleme
152.0	1980-09-09	2020-09-17	40.0	bis 41 Jahre	1.83	185.0	55.3	größer 53,2	männlich	180.0	ab 160 cm	kein Diabetes	Nikotin	7.5	2.0	noch unbedenklich	2.0	2.6	4.6	4.75	3.48	5.0	geringe	12.0	mittelgradige	WHODAS > 12	27.0	65.0	leichte Beeinträchtigung	leichte Beeinträchtigung	70.0	viele Schwierigkeiten lösbar	viele Schwierigkeiten lösbar	leicht psychisch krank	erhebliche adipos.ass.Symptomatik	19.0	2.0	8.0	9.0	normal	sehr starke, nicht möglich	sehr starke, nicht möglich	keine Probleme beim Erlernen neuer Aufgaben	sehr starke Probleme, nicht möglich	mäßige Beeinträchtigung	keine Probleme sich mind. 10 Minuten zu konzentrieren	sehr starke Probleme / nicht möglich	sehr starke Probleme, nicht möglich	starke Probleme
159.0	1977-01-10	2020-09-03	43.0	über 41 Jahre	1.65	150.0	55.1	größer 53,2	männlich	159.0	130-159 cm	Diabetes	kein Nikotin	10.0	2.0	noch unbedenklich	1.4	1.2	5.0	5.4	3.24	5.0	geringe	1.0	minimale somatische Symptomastärke	WHODAS <= 12	10.0	50.0	ernsthafte Symptome wie Suizidgedanken	mäßig oder ernsthaft ausgeprägte Symptome	70.0	viele Schwierigkeiten lösbar	viele Schwierigkeiten lösbar	leicht psychisch krank	erhebliche adipos.ass.Symptomatik	13.0	0.0	10.0	3.0	normal	keine Schwierigkeiten 30 Minuten Stehen	mäßige	geringe Probleme	keine Probleme bei der Teilnahme an gesellschaftlichen Aktivitäten	sehr starke Beeinträchtigung	geringe Probleme	geringe Probleme	keine Probleme, den gesamten Körper zu waschen	keine Probleme beim Anziehen
161.0	1981-04-16	2020-09-10	39.0	bis 41 Jahre	1.82	196.0	59.2	größer 53,2	männlich	166.0	ab 160 cm	Diabetes	kein Nikotin	0.0	5.0	noch unbedenklich	1.8	2.2	4.2	4.5	3.18	10.0	mittelgradige	7.0	geringe	WHODAS <= 12	5.0	90.0	keine oder minimale Symptome	keine oder minimale Symptome	85.0	Beziehung funktioniert zufriedenstellend	Beziehung funktioniert zufriedenstellend	leicht psychisch krank	erhebliche adipos.ass.Symptomatik	17.0	6.0	7.0	4.0	stark	keine Schwierigkeiten 30 Minuten Stehen	keine Probleme in der Haushaltsführung	keine Probleme beim Erlernen neuer Aufgaben	keine Probleme bei der Teilnahme an gesellschaftlichen Aktivitäten	starke Beeinträchtigung	keine Probleme sich mind. 10 Minuten zu konzentrieren	geringe Probleme	keine Probleme, den gesamten Körper zu waschen	keine Probleme beim Anziehen
162.0	1978-08-12	2020-08-27	42.0	über 41 Jahre	1.86	162.5	47.0	bis 47,3	männlich	152.0	130-159 cm	Diabetes	kein Nikotin	0.0	5.0	noch unbedenklich	1.2	0.4	4.2	5.13	2.73	3.0	minimale depressive Symptomatik	6.0	geringe	WHODAS <= 12	2.0	85.0	keine oder minimale Symptome	keine oder minimale Symptome	80.0	viele Schwierigkeiten lösbar	viele Schwierigkeiten lösbar	normal	erhebliche adipos.ass.Symptomatik	4.0	2.0	1.0	1.0	normal	keine Schwierigkeiten 30 Minuten Stehen	keine Probleme in der Haushaltsführung	keine Probleme beim Erlernen neuer Aufgaben	keine Probleme bei der Teilnahme an gesellschaftlichen Aktivitäten	keine emotionale Beeinträchtigung durch die gesundheitlichen Probleme	keine Probleme sich mind. 10 Minuten zu konzentrieren	keine Probleme 1 km zu Gehen	keine Probleme, den gesamten Körper zu waschen	keine Probleme beim Anziehen
163.0	1962-06-30	2020-08-27	58.0	über 41 Jahre	1.89	242.0	67.7	größer 53,2	männlich	220.0	ab 160 cm	kein Diabetes	kein Nikotin	0.0	1.0	noch unbedenklich	1.2	0.4	4.2	5.13	2.73	9.0	geringe	10.0	mittelgradige	WHODAS > 12	26.0	75.0	vorübergehende Reaktionen auf psychosoziale Stressoren	leichte Beeinträchtigung	90.0	Beziehung funktioniert zufriedenstellend	Beziehung funktioniert zufriedenstellend	leicht psychisch krank	erhebliche adipos.ass.Symptomatik	17.0	3.0	5.0	9.0	stark	sehr starke, nicht möglich	starke	starke Probleme	mäßige Probleme	mäßige Beeinträchtigung	geringe Probleme	starke Probleme	mäßige Probleme	mäßige Probleme
164.0	1988-01-11	2020-08-27	32.0	bis 41 Jahre	1.8	136.0	67.8	größer 53,2	männlich			kein Diabetes	kein Nikotin	0.0	2.0	noch unbedenklich	1.2	0.4	4.2	5.13	2.73	9.0	geringe	10.0	mittelgradige	WHODAS > 12	26.0	75.0	vorübergehende Reaktionen auf psychosoziale Stressoren	leichte Beeinträchtigung	90.0	Beziehung funktioniert zufriedenstellend	Beziehung funktioniert zufriedenstellend	leicht psychisch krank	erhebliche adipos.ass.Symptomatik	17.0	3.0	5.0	9.0	stark	keine Schwierigkeiten 30 Minuten Stehen	starke	mäßige Probleme	keine Probleme bei der Teilnahme an gesellschaftlichen Aktivitäten	starke Beeinträchtigung	keine Probleme sich mind. 10 Minuten zu konzentrieren	keine Probleme 1 km zu Gehen	starke Probleme	keine Probleme beim Anziehen
171.0	1985-08-27	2020-08-20	34.0	bis 41 Jahre	1.76	160.4	51.8	47,4 bis 53,1	männlich	156.0	130-159 cm	Diabetes	kein Nikotin	0.0	3.0	noch unbedenklich	1.2	0.4	4.2	5.13	2.73	6.0	geringe	12.0	mittelgradige	WHODAS <= 12	3.0	65.0	leichte Beeinträchtigung	leichte Beeinträchtigung	70.0	viele Schwierigkeiten lösbar	viele Schwierigkeiten lösbar	mäßig	erhebliche adipos.ass.Symptomatik	29.0	9.0	12.0	8.0	schwach	keine Schwierigkeiten 30 Minuten Stehen	geringe	keine Probleme beim Erlernen neuer Aufgaben	keine Probleme bei der Teilnahme an gesellschaftlichen Aktivitäten	starke Beeinträchtigung	keine Probleme sich mind. 10 Minuten zu konzentrieren	keine Probleme 1 km zu Gehen	keine Probleme, den gesamten Körper zu waschen	keine Probleme beim Anziehen
172.0	1973-09-08	2020-08-20	46.0	über 41 Jahre	1.81	148.0	45.7	bis 47,3	männlich	146.0	130-159 cm	kein Diabetes	kein Nikotin	0.0	16.0	kritisch	0.2	4.2	4.6	4.9	3.5	24.0	schwere depressive Symptomatik	14.0	mittelgradige	WHODAS <= 12	10.0	70.0	leichte Beeinträchtigung	leichte Beeinträchtigung	80.0	viele Schwierigkeiten lösbar	viele Schwierigkeiten lösbar	deutlich	erhebliche adipos.ass.Symptomatik	16.0	3.0	10.0	3.0	normal	geringe	starke	mäßige Probleme	keine Probleme bei der Teilnahme an gesellschaftlichen Aktivitäten	starke Beeinträchtigung	geringe Probleme	keine Probleme 1 km zu Gehen	keine Probleme, den gesamten Körper zu waschen	mäßige Probleme
173.0	1980-09-09	2020-09-17	40.0	bis 41 Jahre	1.83	185.0	55.3	größer 53,2	männlich	180.0	ab 160 cm	kein Diabetes	kein Nikotin	0.0	0.0	0.0	2.0	2.6	4.6	4.8	3.5	5.0	geringe	12.0	mittelgradige	WHODAS > 12	27.0	65.0	leichte Beeinträchtigung	leichte Beeinträchtigung	70.0	viele Schwierigkeiten lösbar	viele Schwierigkeiten lösbar	leicht psychisch krank	erhebliche adipos.ass.Symptomatik	19.0	2.0	8.0	9.0	normal	sehr starke, nicht möglich	sehr starke, nicht möglich	keine Probleme beim Erlernen neuer Aufgaben	sehr starke Probleme, nicht möglich	geringe Beeinträchtigung	keine Probleme sich mind. 10 Minuten zu konzentrieren	geringe Probleme	keine Probleme, den gesamten Körper zu waschen	sehr starke Probleme/nicht möglich
179.0	1958-06-01	2020-10-01	62.0	über 41 Jahre	1.8	153.0	47.2	bis 47,3	männlich	156.0	130-159 cm	Diabetes	kein Nikotin	0.0	0.0	0.0	0.8	0.8	3.6	5.6	2.6	11.0	mittelgradige	12.0	mittelgradige	WHODAS > 12	27.0	51.0	mäßig ausgeprägte Symptome	mäßig oder ernsthaft ausgeprägte Symptome	55.0	deutlich dysfunktional, gelegentlich befriedigend	deutlich dysfunktional, gelegentlich befriedigend	mäßig	erhebliche adipos.ass.Symptomatik	11.0	1.0	3.0	7.0	stark	sehr starke, nicht möglich	starke	geringe Probleme	sehr starke Probleme, nicht möglich	sehr starke Beeinträchtigung	keine Probleme sich mind. 10 Minuten zu konzentrieren	sehr starke Probleme / nicht möglich	starke Probleme	starke Probleme
181.0	1980-09-24	2020-10-01	40.0	bis 41 Jahre	1.72	146.0	49.4	47,4 bis 53,1	männlich	155.0	130-159 cm	kein Diabetes	Nikotin		0.0	0.0	1.2	1.2	4.2	4.1	2.7	11.0	mittelgradige	10.0	mittelgradige	WHODAS > 12	20.0	65.0	leichte Beeinträchtigung	leichte Beeinträchtigung	60.0	deutlich dysfunktional, gelegentlich befriedigend	deutlich dysfunktional, gelegentlich befriedigend	leicht psychisch krank	erhebliche adipos.ass.Symptomatik	23.0	8.0	5.0	10.0	stark	mäßige	mäßige	mäßige Probleme	starke Probleme	sehr starke Beeinträchtigung	keine Probleme sich mind. 10 Minuten zu konzentrieren	starke Probleme	keine Probleme, den gesamten Körper zu waschen	mäßige Probleme
182.0	1952-03-20	2020-10-15	68.0	über 41 Jahre	1.81	152.0	46.4	bis 47,3	männlich	157.0	130-159 cm	Diabetes	Nikotin		0.0	0.0	5.8	3.8	4.8	5.8	4.0	16.0	schwere depressive Symptomatik	15.0	schwere somatische Symptomastärke	WHODAS > 12	31.0	65.0	leichte Beeinträchtigung	leichte Beeinträchtigung	80.0	viele Schwierigkeiten lösbar	viele Schwierigkeiten lösbar	mäßig	erhebliche adipos.ass.Symptomatik	7.0	2.0	0.0	5.0	normal	sehr starke, nicht möglich	starke	mäßige Probleme	starke Probleme	starke Beeinträchtigung	geringe Probleme	sehr starke Probleme / nicht möglich	starke Probleme	starke Probleme
183.0	1974-06-20	2020-10-15	46.0	über 41 Jahre	1.77	146.0	46.6	bis 47,3	männlich	146.0	130-159 cm	kein Diabetes	Nikotin		0.0	0.0	1.8	2.2	4.2	4.5	3.2	14.0	mittelgradige	13.0	mittelgradige	WHODAS > 12	13.0	60.0	mäßig ausgeprägte Symptome	mäßig oder ernsthaft ausgeprägte Symptome	80.0	viele Schwierigkeiten lösbar	viele Schwierigkeiten lösbar	leicht psychisch krank	erhebliche adipos.ass.Symptomatik	26.0	6.0	5.0	15.0	normal	geringe	starke	keine Probleme beim Erlernen neuer Aufgaben	geringe Probleme	starke Beeinträchtigung	geringe Probleme	geringe Probleme	geringe Probleme	geringe Probleme
191.0	1978-09-19	2020-11-05	42.0	über 41 Jahre	1.88	196.0	55.6	größer 53,2	männlich	160.0	ab 160 cm	Diabetes	Nikotin		0.0	0.0	1.8	2.0	3.0	4.0	2.7	14.0	mittelgradige	18.0	schwere somatische Symptomastärke	WHODAS > 12	25.0	55.0	mäßig ausgeprägte Symptome	mäßig oder ernsthaft ausgeprägte Symptome	70.0	viele Schwierigkeiten lösbar	viele Schwierigkeiten lösbar	mäßig	erhebliche adipos.ass.Symptomatik	27.0	3.0	10.0	14.0	stark	mäßige	mäßige	geringe Probleme	sehr starke Probleme, nicht möglich	starke Beeinträchtigung	geringe Probleme	starke Probleme	keine Probleme, den gesamten Körper zu waschen	keine Probleme beim Anziehen
194.0	1989-01-30	2020-11-11	31.0	bis 41 Jahre	1.72	175.0	59.2	größer 53,2	männlich	169.0	ab 160 cm	kein Diabetes	Nikotin		0.0	0.0	2.6	2.2	4.6	5.4	3.7	4.0	minimale depressive Symptomatik	6.0	geringe	WHODAS > 12	30.0	55.0	mäßig ausgeprägte Symptome	mäßig oder ernsthaft ausgeprägte Symptome	60.0	deutlich dysfunktional, gelegentlich befriedigend	deutlich dysfunktional, gelegentlich befriedigend	deutlich	erhebliche adipos.ass.Symptomatik	20.0	4.0	8.0	8.0	normal	starke	starke	starke Probleme	keine Probleme bei der Teilnahme an gesellschaftlichen Aktivitäten	starke Beeinträchtigung	mäßige Probleme	starke Probleme	starke Probleme	geringe Probleme
195.0	1972-04-27	2020-11-11	48.0	über 41 Jahre	1.68	168.0	59.6	größer 53,2	männlich	149.0	130-159 cm	Diabetes	Nikotin		1.0	noch unbedenklich	1.6	0.4	3.0	3.75	3.19	7.0	geringe	10.0	mittelgradige	WHODAS > 12	15.0	80.0	vorübergehende Reaktionen auf psychosoziale Stressoren	leichte Beeinträchtigung	83.0	Beziehung funktioniert zufriedenstellend	Beziehung funktioniert zufriedenstellend	normal	erhebliche adipos.ass.Symptomatik	10.0	1.0	0.0	9.0	stark	mäßige	geringe	keine Probleme beim Erlernen neuer Aufgaben	keine Probleme bei der Teilnahme an gesellschaftlichen Aktivitäten	geringe Beeinträchtigung	keine Probleme sich mind. 10 Minuten zu konzentrieren	starke Probleme	keine Probleme, den gesamten Körper zu waschen	keine Probleme beim Anziehen
200.0	2002-02-25	2020-10-27	18.0	bis 41 Jahre	1.8	190.0	58.6	größer 53,2	männlich	177.0	ab 160 cm	kein Diabetes	kein Nikotin	0.0	1.0	noch unbedenklich	2.0	0.0	1.6	3.8	2.8	12.0	mittelgradige	6.0	geringe	WHODAS <= 12	7.0	75.0	vorübergehende Reaktionen auf psychosoziale Stressoren	leichte Beeinträchtigung	75.0	viele Schwierigkeiten lösbar	viele Schwierigkeiten lösbar	leicht psychisch krank	erhebliche adipos.ass.Symptomatik	10.0	2.0	5.0	3.0	normal	geringe	keine Probleme in der Haushaltsführung	keine Probleme beim Erlernen neuer Aufgaben	geringe Probleme	mäßige Beeinträchtigung	keine Probleme sich mind. 10 Minuten zu konzentrieren	mäßige Probleme	keine Probleme, den gesamten Körper zu waschen	keine Probleme beim Anziehen
201.0	1991-08-17	2020-10-27	29.0	bis 41 Jahre	1.67	144.0	51.6	47,4 bis 53,1	männlich	137.0	130-159 cm	kein Diabetes	Nikotin		1.0	noch unbedenklich	1.8	1.4	4.6	4.5	3.1	9.0	geringe	14.0	mittelgradige	WHODAS > 12	39.0	50.0	ernsthafte Symptome wie Suizidgedanken	mäßig oder ernsthaft ausgeprägte Symptome	62.0	viele Schwierigkeiten lösbar	viele Schwierigkeiten lösbar	mäßig	erhebliche adipos.ass.Symptomatik	19.0	4.0	8.0	7.0	normal	sehr starke, nicht möglich	starke	geringe Probleme	sehr starke Probleme, nicht möglich	sehr starke Beeinträchtigung	keine Probleme sich mind. 10 Minuten zu konzentrieren	sehr starke Probleme / nicht möglich	sehr starke Probleme, nicht möglich	sehr starke Probleme/nicht möglich
203.0	1954-05-23	2020-12-03	66.0	über 41 Jahre	1.82	167.0	50.4	47,4 bis 53,1	männlich	159.0	130-159 cm	Diabetes	Nikotin		0.0	0.0	2.8	0.6	2.2	2.5	2.0	14.0	mittelgradige	13.0	mittelgradige	WHODAS > 12	35.0	65.0	leichte Beeinträchtigung	leichte Beeinträchtigung	80.0	viele Schwierigkeiten lösbar	viele Schwierigkeiten lösbar	mäßig	erhebliche adipos.ass.Symptomatik	11.0	5.0	0.0	6.0	normal	sehr starke, nicht möglich	starke	starke Probleme	sehr starke Probleme, nicht möglich	sehr starke Beeinträchtigung	keine Probleme sich mind. 10 Minuten zu konzentrieren	sehr starke Probleme / nicht möglich	sehr starke Probleme, nicht möglich	sehr starke Probleme/nicht möglich
205.0	1970-04-12	2020-12-03	50.0	über 41 Jahre	1.8	163.8	50.6	47,4 bis 53,1	männlich	162.0	ab 160 cm	kein Diabetes	kein Nikotin		3.0	noch unbedenklich	2.4	0.6	2.0	1.9	1.7	5.0	geringe	5.0	geringe	WHODAS <= 12	8.0	72.0	vorübergehende Reaktionen auf psychosoziale Stressoren	leichte Beeinträchtigung	82.0	Beziehung funktioniert zufriedenstellend	Beziehung funktioniert zufriedenstellend	normal	erhebliche adipos.ass.Symptomatik	1.0	0.0	1.0	0.0	normal	mäßige	geringe	keine Probleme beim Erlernen neuer Aufgaben	keine Probleme bei der Teilnahme an gesellschaftlichen Aktivitäten	geringe Beeinträchtigung	keine Probleme sich mind. 10 Minuten zu konzentrieren	starke Probleme	keine Probleme, den gesamten Körper zu waschen	keine Probleme beim Anziehen
206.0	1987-11-12	2020-12-10	33.0	bis 41 Jahre	1.9	182.0	50.4	47,4 bis 53,1	männlich	154.0	130-159 cm	kein Diabetes	Nikotin		1.0	noch unbedenklich	1.2	2.8	4.4	5.0	3.6	9.0	geringe	5.0	geringe	WHODAS > 12	21.0	55.0	mäßig ausgeprägte Symptome	mäßig oder ernsthaft ausgeprägte Symptome	70.0	viele Schwierigkeiten lösbar	viele Schwierigkeiten lösbar	mäßig	erhebliche adipos.ass.Symptomatik	18.0	7.0	4.0	7.0	normal	mäßige	starke	geringe Probleme	mäßige Probleme	starke Beeinträchtigung	geringe Probleme	starke Probleme	mäßige Probleme	starke Probleme
210.0	1963-10-11	2021-02-11	57.0	über 41 Jahre	1.81	130.0	39.8	bis 47,3	männlich	130.0	130-159 cm	Diabetes	Nikotin	42.0	1.0	noch unbedenklich	2.4	4.2	4.4	5.4	4.0	9.0	geringe	14.0	mittelgradige	WHODAS > 12	20.0	80.0	vorübergehende Reaktionen auf psychosoziale Stressoren	leichte Beeinträchtigung	80.0	viele Schwierigkeiten lösbar	viele Schwierigkeiten lösbar	Grenzfall	erhebliche adipos.ass.Symptomatik	11.0	1.0	3.0	7.0	schwach	mäßige	mäßige	geringe Probleme	mäßige Probleme	starke Beeinträchtigung	geringe Probleme	geringe Probleme	starke Probleme	starke Probleme
212.0	1963-10-11	2021-02-11	57.0	über 41 Jahre	1.81	130.0	39.6	bis 47,3	männlich	130.0	130-159 cm	Diabetes	Nikotin	42.0	0.0	0.0	2.4	4.2	4.4	5.4	4.0	9.0	geringe	14.0	mittelgradige	WHODAS > 12	14.0	80.0	vorübergehende Reaktionen auf psychosoziale Stressoren	leichte Beeinträchtigung	80.0	viele Schwierigkeiten lösbar	viele Schwierigkeiten lösbar	Grenzfall	erhebliche adipos.ass.Symptomatik	11.0	1.0	3.0	7.0	normal	mäßige	mäßige	geringe Probleme	mäßige Probleme	starke Beeinträchtigung	geringe Probleme	geringe Probleme	starke Probleme	starke Probleme
220.0	1996-06-06	2021-04-15	24.0	bis 41 Jahre	1.74	158.6	52.4	47,4 bis 53,1	männlich	149.0	130-159 cm	kein Diabetes	Nikotin	7.0	1.0	noch unbedenklich	0.4	0.6	5.2	6.0	3.0	19.0	schwere depressive Symptomatik	24.0	schwere somatische Symptomastärke	WHODAS > 12	25.0	65.0	leichte Beeinträchtigung	leichte Beeinträchtigung	70.0	viele Schwierigkeiten lösbar	viele Schwierigkeiten lösbar	deutlich	erhebliche adipos.ass.Symptomatik	6.0	0.0	2.0	4.0	stark	starke	starke	geringe Probleme	keine Probleme bei der Teilnahme an gesellschaftlichen Aktivitäten	starke Beeinträchtigung	sehr starke Probleme/ nicht möglich	sehr starke Probleme / nicht möglich	mäßige Probleme	mäßige Probleme
3.0	1968-11-18	2019-10-23	50.0	über 41 Jahre	1.67	152.0	54.5	größer 53,2	weiblich	144.0	130-159 cm	Diabetes	kein Nikotin	5.0	0.0	0.0	4.0	1.2	3.6	4.0	3.2	10.0	mittelgradige	13.0	mittelgradige	WHODAS > 12	17.0	60.0	mäßig ausgeprägte Symptome	mäßig oder ernsthaft ausgeprägte Symptome	70.0	viele Schwierigkeiten lösbar	viele Schwierigkeiten lösbar	mäßig	erhebliche adipos.ass.Symptomatik	24.0	8.0	7.0	9.0		starke	starke	mäßige Probleme	keine Probleme bei der Teilnahme an gesellschaftlichen Aktivitäten	mäßige Beeinträchtigung	keine Probleme sich mind. 10 Minuten zu konzentrieren	starke Probleme	geringe Probleme	geringe Probleme
4.0	1977-09-15	2019-10-23	42.0	über 41 Jahre	1.5	104.0	46.2	bis 47,3	weiblich	132.0	130-159 cm	kein Diabetes	kein Nikotin	0.0	0.0	0.0	3.4	3.0	5.0	5.4	4.2	17.0	schwere depressive Symptomatik	10.0	mittelgradige	WHODAS > 12	26.0	60.0	mäßig ausgeprägte Symptome	mäßig oder ernsthaft ausgeprägte Symptome	80.0	viele Schwierigkeiten lösbar	viele Schwierigkeiten lösbar	mäßig	erhebliche adipos.ass.Symptomatik	12.0	2.0	7.0	3.0		starke	sehr starke, nicht möglich	geringe Probleme	keine Probleme bei der Teilnahme an gesellschaftlichen Aktivitäten	mäßige Beeinträchtigung	starke Probleme	mäßige Probleme	sehr starke Probleme, nicht möglich	sehr starke Probleme/nicht möglich
5.0	1972-10-02	2019-10-31	47.0	über 41 Jahre	1.63	111.0	41.8	bis 47,3	weiblich	123.0	bis 129 cm	kein Diabetes	kein Nikotin	30.0	0.0	0.0	2.6	2.2	4.2	4.8	2.9	11.0	mittelgradige	19.0	schwere somatische Symptomastärke	WHODAS > 12	20.0	75.0	vorübergehende Reaktionen auf psychosoziale Stressoren	leichte Beeinträchtigung	70.0	viele Schwierigkeiten lösbar	viele Schwierigkeiten lösbar	mäßig	erhebliche adipos.ass.Symptomatik	18.0	6.0	9.0	3.0		geringe	mäßige	geringe Probleme	mäßige Probleme	sehr starke Beeinträchtigung	geringe Probleme	mäßige Probleme	geringe Probleme	geringe Probleme
6.0	1989-05-30	2019-11-14	30.0	bis 41 Jahre	1.72	225.0	76.1	größer 53,2	weiblich	190.0	ab 160 cm	Diabetes	kein Nikotin	10.0	1.0	noch unbedenklich	0.2	1.0	4.8	5.6	2.9	15.0	schwere depressive Symptomatik	16.0	schwere somatische Symptomastärke	WHODAS > 12	24.0	50.0	ernsthafte Symptome wie Suizidgedanken	mäßig oder ernsthaft ausgeprägte Symptome	50.0	deutlich dysfunktional, gelegentlich befriedigend	deutlich dysfunktional, gelegentlich befriedigend	mäßig	schwerste Symtomatik	30.0	8.0	11.0	11.0		starke	starke	mäßige Probleme	starke Probleme	starke Beeinträchtigung	keine Probleme sich mind. 10 Minuten zu konzentrieren	sehr starke Probleme / nicht möglich	keine Probleme, den gesamten Körper zu waschen	geringe Probleme
7.0	1985-05-04	2019-11-14	34.0	bis 41 Jahre	1.61	132.0	50.9	47,4 bis 53,1	weiblich	143.4	130-159 cm	Diabetes	kein Nikotin	0.0	3.0	noch unbedenklich	4.8	2.4	4.8	8.0	5.0	9.0	geringe	13.0	mittelgradige	WHODAS > 12	23.0	58.0	mäßig ausgeprägte Symptome	mäßig oder ernsthaft ausgeprägte Symptome	70.0	viele Schwierigkeiten lösbar	viele Schwierigkeiten lösbar	deutlich	erhebliche adipos.ass.Symptomatik	24.0	8.0	5.0	11.0		starke	starke	keine Probleme beim Erlernen neuer Aufgaben	starke Probleme	starke Beeinträchtigung	keine Probleme sich mind. 10 Minuten zu konzentrieren	mäßige Probleme	mäßige Probleme	mäßige Probleme
8.0	1971-06-15	2019-11-07	48.0	über 41 Jahre	1.6800000000000002	160.0	56.3	größer 53,2	weiblich	130.5	130-159 cm	kein Diabetes	kein Nikotin	2.5	1.0	noch unbedenklich	1.4	0.8	4.0	3.4	2.4	6.0	geringe	11.0	mittelgradige	WHODAS <= 12	11.0	85.0	keine oder minimale Symptome	keine oder minimale Symptome	90.0	Beziehung funktioniert zufriedenstellend	Beziehung funktioniert zufriedenstellend	leicht psychisch krank	erhebliche adipos.ass.Symptomatik	17.0	5.0	5.0	7.0		sehr starke, nicht möglich	geringe	geringe Probleme	geringe Probleme	geringe Beeinträchtigung	geringe Probleme	starke Probleme	keine Probleme, den gesamten Körper zu waschen	keine Probleme beim Anziehen
9.0	1985-06-30	2019-11-07	34.0	bis 41 Jahre	1.73	154.0	51.5	47,4 bis 53,1	weiblich	145.0	130-159 cm	kein Diabetes	kein Nikotin	1.5	1.0	noch unbedenklich	0.0	0.0	2.44	1.25	0.9	1.0	minimale depressive Symptomatik	3.0	minimale somatische Symptomastärke	WHODAS <= 12	1.0	90.0	keine oder minimale Symptome	keine oder minimale Symptome	90.0	Beziehung funktioniert zufriedenstellend	Beziehung funktioniert zufriedenstellend	Grenzfall	erhebliche adipos.ass.Symptomatik	0.0	0.0	0.0	0.0		geringe	keine Probleme in der Haushaltsführung	keine Probleme beim Erlernen neuer Aufgaben	keine Probleme bei der Teilnahme an gesellschaftlichen Aktivitäten	keine emotionale Beeinträchtigung durch die gesundheitlichen Probleme	keine Probleme sich mind. 10 Minuten zu konzentrieren	keine Probleme 1 km zu Gehen	keine Probleme, den gesamten Körper zu waschen	keine Probleme beim Anziehen
10.0	1986-03-19	2019-11-07	33.0	bis 41 Jahre	1.6800000000000002	119.0	42.2	bis 47,3	weiblich	118.8	bis 129 cm	kein Diabetes	kein Nikotin	3.75	0.0	0.0	3.8	2.0	4.2	4.75	3.7	14.0	mittelgradige	22.0	schwere somatische Symptomastärke	WHODAS <= 12	12.0	75.0	vorübergehende Reaktionen auf psychosoziale Stressoren	leichte Beeinträchtigung	60.0	deutlich dysfunktional, gelegentlich befriedigend	deutlich dysfunktional, gelegentlich befriedigend	leicht psychisch krank	erhebliche adipos.ass.Symptomatik	28.0	7.0	9.0	12.0		keine Schwierigkeiten 30 Minuten Stehen	mäßige	geringe Probleme	geringe Probleme	geringe Beeinträchtigung	mäßige Probleme	geringe Probleme	keine Probleme, den gesamten Körper zu waschen	keine Probleme beim Anziehen
11.0	1976-07-22	2019-11-14	43.0	über 41 Jahre	1.62	172.0	63.9	größer 53,2	weiblich	162.0	ab 160 cm	kein Diabetes	kein Nikotin	0.0	1.0	noch unbedenklich	2.4	0.4	2.4	3.5	2.17	3.0	minimale depressive Symptomatik	10.0	mittelgradige	WHODAS <= 12	11.0	85.0	keine oder minimale Symptome	keine oder minimale Symptome	90.0	Beziehung funktioniert zufriedenstellend	Beziehung funktioniert zufriedenstellend	Grenzfall	erhebliche adipos.ass.Symptomatik	0.0	0.0	0.0	0.0		sehr starke, nicht möglich	keine Probleme in der Haushaltsführung	keine Probleme beim Erlernen neuer Aufgaben	mäßige Probleme	geringe Beeinträchtigung	keine Probleme sich mind. 10 Minuten zu konzentrieren	sehr starke Probleme / nicht möglich	keine Probleme, den gesamten Körper zu waschen	keine Probleme beim Anziehen
12.0	1974-04-04	2019-11-28	45.0	über 41 Jahre	1.65	140.0	51.42	47,4 bis 53,1	weiblich	158.0	130-159 cm	Diabetes	kein Nikotin	3.0	2.0	noch unbedenklich	4.8	2.6	4.4	5.75	4.29	6.0	geringe	11.0	mittelgradige	WHODAS <= 12	8.0	55.0	mäßig ausgeprägte Symptome	mäßig oder ernsthaft ausgeprägte Symptome	75.0	viele Schwierigkeiten lösbar	viele Schwierigkeiten lösbar	mäßig	erhebliche adipos.ass.Symptomatik	12.0	0.0	6.0	6.0		geringe	geringe	keine Probleme beim Erlernen neuer Aufgaben	geringe Probleme	starke Beeinträchtigung	keine Probleme sich mind. 10 Minuten zu konzentrieren	keine Probleme 1 km zu Gehen	geringe Probleme	keine Probleme beim Anziehen
14.0	1982-09-22	2019-11-21	37.0	bis 41 Jahre	1.71	138.0	47.12	bis 47,3	weiblich	117.0	bis 129 cm	kein Diabetes	Nikotin	20.0	0.0	0.0	4.4	0.8	4.4	4.62	3.56	6.0	geringe	18.0	schwere somatische Symptomastärke	WHODAS <= 12	12.0	90.0	keine oder minimale Symptome	keine oder minimale Symptome	90.0	Beziehung funktioniert zufriedenstellend	Beziehung funktioniert zufriedenstellend	Grenzfall	erhebliche adipos.ass.Symptomatik	3.0	0.0	1.0	2.0		mäßige	mäßige	keine Probleme beim Erlernen neuer Aufgaben	geringe Probleme	starke Beeinträchtigung	keine Probleme sich mind. 10 Minuten zu konzentrieren	starke Probleme	keine Probleme, den gesamten Körper zu waschen	keine Probleme beim Anziehen
15.0	1983-11-02	2019-11-21	36.0	bis 41 Jahre	1.71	143.0	48.9	47,4 bis 53,1	weiblich	163.0	ab 160 cm	kein Diabetes	kein Nikotin	25.5	4.0	noch unbedenklich	3.8	4.0	4.6	5.12	4.38	18.0	schwere depressive Symptomatik	18.0	schwere somatische Symptomastärke	WHODAS > 12	16.0	65.0	leichte Beeinträchtigung	leichte Beeinträchtigung	75.0	viele Schwierigkeiten lösbar	viele Schwierigkeiten lösbar	leicht psychisch krank	erhebliche adipos.ass.Symptomatik	24.0	6.0	6.0	12.0		geringe	mäßige	keine Probleme beim Erlernen neuer Aufgaben	mäßige Probleme	starke Beeinträchtigung	keine Probleme sich mind. 10 Minuten zu konzentrieren	geringe Probleme	geringe Probleme	keine Probleme beim Anziehen
16.0	1970-03-14	2019-12-05	49.0	über 41 Jahre	1.73	170.0	70.26	größer 53,2	weiblich	168.2	ab 160 cm	Diabetes	Nikotin	13.0	0.0	0.0	0.2	3.5	3.0	4.12	2.7	11.0	mittelgradige	9.0	geringe	WHODAS > 12	24.0	50.0	ernsthafte Symptome wie Suizidgedanken	mäßig oder ernsthaft ausgeprägte Symptome	60.0	deutlich dysfunktional, gelegentlich befriedigend	deutlich dysfunktional, gelegentlich befriedigend	leicht psychisch krank	erhebliche adipos.ass.Symptomatik	19.0	5.0	4.0	10.0		mäßige	geringe	geringe Probleme	mäßige Probleme	starke Beeinträchtigung	geringe Probleme	starke Probleme	keine Probleme, den gesamten Körper zu waschen	keine Probleme beim Anziehen
17.0	1988-06-07	2019-12-05	31.0	bis 41 Jahre	1.65	154.0	56.7	größer 53,2	weiblich	155.0	130-159 cm	kein Diabetes	kein Nikotin	15.0	1.0	noch unbedenklich	0.0	0.8	3.2	5.0	2.25	12.0	mittelgradige	16.0	schwere somatische Symptomastärke	WHODAS > 12	24.0	70.0	leichte Beeinträchtigung	leichte Beeinträchtigung	72.0	viele Schwierigkeiten lösbar	viele Schwierigkeiten lösbar	Grenzfall	erhebliche adipos.ass.Symptomatik	36.0	8.0	13.0	15.0		mäßige	mäßige	geringe Probleme	starke Probleme	starke Beeinträchtigung	geringe Probleme	geringe Probleme	starke Probleme	starke Probleme
18.0	1963-02-20	2019-12-05	56.0	über 41 Jahre	1.61	110.8	42.4	bis 47,3	weiblich	108.7	bis 129 cm	kein Diabetes	kein Nikotin	0.0	0.0	0.0	4.0	1.6	2.4	4.75	3.19	14.0	mittelgradige	17.0	schwere somatische Symptomastärke	WHODAS > 12	22.0	80.0	vorübergehende Reaktionen auf psychosoziale Stressoren	leichte Beeinträchtigung	85.0	Beziehung funktioniert zufriedenstellend	Beziehung funktioniert zufriedenstellend	leicht psychisch krank	erhebliche adipos.ass.Symptomatik	8.0	1.0	5.0	2.0		keine Schwierigkeiten 30 Minuten Stehen	geringe	sehr starke Probleme, nicht möglich	sehr starke Probleme, nicht möglich	sehr starke Beeinträchtigung	sehr starke Probleme/ nicht möglich	sehr starke Probleme / nicht möglich	keine Probleme, den gesamten Körper zu waschen	keine Probleme beim Anziehen
19.0	1962-04-06	2019-12-19	57.0	über 41 Jahre	1.57	103.0	42.35	bis 47,3	weiblich	121.7	bis 129 cm	Diabetes	kein Nikotin	0.0	3.0	noch unbedenklich	4.0	4.6	5.8	5.9	5.06	14.0	mittelgradige	23.0	schwere somatische Symptomastärke	WHODAS > 12	34.0	50.0	ernsthafte Symptome wie Suizidgedanken	mäßig oder ernsthaft ausgeprägte Symptome	70.0	viele Schwierigkeiten lösbar	viele Schwierigkeiten lösbar	leicht psychisch krank	erhebliche adipos.ass.Symptomatik	58.0	19.0	19.0	20.0		starke	sehr starke, nicht möglich	sehr starke Probleme, nicht möglich	sehr starke Probleme, nicht möglich	sehr starke Beeinträchtigung	geringe Probleme	starke Probleme	geringe Probleme	geringe Probleme
23.0	1969-02-26	2019-12-19	50.0	über 41 Jahre	1.7000000000000002	114.8	39.7	bis 47,3	weiblich	123.0	bis 129 cm	Diabetes	Nikotin	2.5	0.0	0.0	3.6	0.0	2.4	2.25	2.06	7.0	geringe	14.0	mittelgradige	WHODAS > 12	23.0	80.0	vorübergehende Reaktionen auf psychosoziale Stressoren	leichte Beeinträchtigung	75.0	viele Schwierigkeiten lösbar	viele Schwierigkeiten lösbar	Grenzfall	keine adipositasassoziierten Risien	19.0	6.0	3.0	8.0		starke	starke	mäßige Probleme	mäßige Probleme	mäßige Beeinträchtigung	geringe Probleme	starke Probleme	geringe Probleme	geringe Probleme
24.0	1999-01-12	2020-01-09	20.0	bis 41 Jahre	1.55	145.0	51.37	47,4 bis 53,1	weiblich	155.0	130-159 cm	kein Diabetes	kein Nikotin	0.0	1.0	noch unbedenklich	0.4	0.0	3.6	3.75	1.94	7.0	geringe	2.0	minimale somatische Symptomastärke	WHODAS <= 12	4.0	60.0	mäßig ausgeprägte Symptome	mäßig oder ernsthaft ausgeprägte Symptome	70.0	viele Schwierigkeiten lösbar	viele Schwierigkeiten lösbar	normal	erhebliche adipos.ass.Symptomatik	14.0	1.0	9.0	4.0		keine Schwierigkeiten 30 Minuten Stehen	keine Probleme in der Haushaltsführung	keine Probleme beim Erlernen neuer Aufgaben	keine Probleme bei der Teilnahme an gesellschaftlichen Aktivitäten	geringe Beeinträchtigung	keine Probleme sich mind. 10 Minuten zu konzentrieren	keine Probleme 1 km zu Gehen	keine Probleme, den gesamten Körper zu waschen	keine Probleme beim Anziehen
25.0	1976-09-29	2020-01-16	43.0	über 41 Jahre	1.75	177.0	58.0	größer 53,2	weiblich	169.0	ab 160 cm	kein Diabetes	kein Nikotin	37.5	0.0	0.0	1.8	2.4	4.0	4.6	2.2	6.0	geringe	8.0	geringe	WHODAS > 12	17.0	78.0	vorübergehende Reaktionen auf psychosoziale Stressoren	leichte Beeinträchtigung	70.0	viele Schwierigkeiten lösbar	viele Schwierigkeiten lösbar	Grenzfall							mäßige	geringe	keine Probleme beim Erlernen neuer Aufgaben	mäßige Probleme	mäßige Beeinträchtigung	keine Probleme sich mind. 10 Minuten zu konzentrieren	starke Probleme	mäßige Probleme	mäßige Probleme
26.0	1974-04-04	2019-11-28	45.0	über 41 Jahre	1.65	140.0	51.4	47,4 bis 53,1	weiblich	158.0	130-159 cm	Diabetes	kein Nikotin	3.0	2.0	noch unbedenklich	4.8	2.6	4.4	5.75	4.3	6.0	geringe	11.0	mittelgradige	WHODAS <= 12	8.0	55.0	mäßig ausgeprägte Symptome	mäßig oder ernsthaft ausgeprägte Symptome	75.0	viele Schwierigkeiten lösbar	viele Schwierigkeiten lösbar	deutlich	erhebliche adipos.ass.Symptomatik	12.0	0.0	6.0	6.0		keine Schwierigkeiten 30 Minuten Stehen	keine Probleme in der Haushaltsführung	mäßige Probleme	geringe Probleme	starke Beeinträchtigung	keine Probleme sich mind. 10 Minuten zu konzentrieren	mäßige Probleme	keine Probleme, den gesamten Körper zu waschen	keine Probleme beim Anziehen
28.0	1992-07-29	2020-01-02	27.0	bis 41 Jahre	1.65	118.0	43.5	bis 47,3	weiblich	140.9	130-159 cm	Diabetes	kein Nikotin	0.0	1.0	noch unbedenklich	2.8	3.8	4.12	5.16	3.98	15.0	schwere depressive Symptomatik	25.0	schwere somatische Symptomastärke	WHODAS > 12	27.0	50.0	ernsthafte Symptome wie Suizidgedanken	mäßig oder ernsthaft ausgeprägte Symptome	75.0	viele Schwierigkeiten lösbar	viele Schwierigkeiten lösbar	mäßig	erhebliche adipos.ass.Symptomatik	33.0	8.0	9.0	16.0		geringe	starke	mäßige Probleme	sehr starke Probleme, nicht möglich	sehr starke Beeinträchtigung	mäßige Probleme	starke Probleme	keine Probleme, den gesamten Körper zu waschen	keine Probleme beim Anziehen
29.0	1992-11-20	2019-04-26	26.0	bis 41 Jahre	1.69	114.0	40.05	bis 47,3	weiblich			kein Diabetes	Nikotin		0.0	0.0	3.0	0.0	4.2	1.5	2.2	2.0	minimale depressive Symptomatik	12.0	mittelgradige	WHODAS <= 12	8.0	81.0	keine oder minimale Symptome	keine oder minimale Symptome	90.0	Beziehung funktioniert zufriedenstellend	Beziehung funktioniert zufriedenstellend	normal							keine Schwierigkeiten 30 Minuten Stehen	mäßige	keine Probleme beim Erlernen neuer Aufgaben	mäßige Probleme	mäßige Beeinträchtigung	keine Probleme sich mind. 10 Minuten zu konzentrieren	geringe Probleme	keine Probleme, den gesamten Körper zu waschen	keine Probleme beim Anziehen
30.0	1951-02-08	2020-02-27	69.0	über 41 Jahre	1.58	95.8	38.5	bis 47,3	weiblich	130.5	130-159 cm	Diabetes	Nikotin	50.0	0.0	0.0	5.6	0.2	3.0	4.88	3.42	4.0	minimale depressive Symptomatik	10.0	mittelgradige	WHODAS > 12	19.0	78.0	vorübergehende Reaktionen auf psychosoziale Stressoren	leichte Beeinträchtigung	90.0	Beziehung funktioniert zufriedenstellend	Beziehung funktioniert zufriedenstellend	normal	erhebliche adipos.ass.Symptomatik	0.0	0.0	0.0	0.0		starke	starke	starke Probleme	starke Probleme	geringe Beeinträchtigung	keine Probleme sich mind. 10 Minuten zu konzentrieren	sehr starke Probleme / nicht möglich	keine Probleme, den gesamten Körper zu waschen	keine Probleme beim Anziehen
31.0	1991-07-27	2020-02-27	28.0	bis 41 Jahre	1.61	95.6	37.0	bis 47,3	weiblich	124.0	bis 129 cm	kein Diabetes	kein Nikotin	0.0	0.0	0.0	4.8	3.4	4.8	8.0	5.25	8.0	geringe	19.0	schwere somatische Symptomastärke	WHODAS > 12	14.0	80.0	vorübergehende Reaktionen auf psychosoziale Stressoren	leichte Beeinträchtigung	75.0	viele Schwierigkeiten lösbar	viele Schwierigkeiten lösbar	Grenzfall	erhebliche adipos.ass.Symptomatik	18.0	3.0	4.0	11.0		geringe	mäßige	keine Probleme beim Erlernen neuer Aufgaben	geringe Probleme	starke Beeinträchtigung	keine Probleme sich mind. 10 Minuten zu konzentrieren	mäßige Probleme	geringe Probleme	mäßige Probleme
32.0	1984-08-01	2020-02-13	35.0	bis 41 Jahre	1.65	111.0	40.8	bis 47,3	weiblich	126.0	bis 129 cm	kein Diabetes	kein Nikotin		0.0	0.0	3.4	2.0	4.0	4.9	3.57	9.0	geringe	18.0	schwere somatische Symptomastärke	WHODAS <= 12	7.0	82.0	keine oder minimale Symptome	keine oder minimale Symptome	80.0	viele Schwierigkeiten lösbar	viele Schwierigkeiten lösbar	Grenzfall	erhebliche adipos.ass.Symptomatik	8.0	0.0	4.0	4.0		keine Schwierigkeiten 30 Minuten Stehen	geringe	keine Probleme beim Erlernen neuer Aufgaben	keine Probleme bei der Teilnahme an gesellschaftlichen Aktivitäten	keine emotionale Beeinträchtigung durch die gesundheitlichen Probleme	keine Probleme sich mind. 10 Minuten zu konzentrieren	starke Probleme	keine Probleme, den gesamten Körper zu waschen	mäßige Probleme
35.0	1967-02-14	2020-02-27	53.0	über 41 Jahre	1.6	122.0	47.26	bis 47,3	weiblich	154.0	130-159 cm	kein Diabetes	Nikotin	36.0	0.0	0.0	3.8	2.6	3.6	5.38	3.84	9.0	geringe	13.0	mittelgradige	WHODAS > 12	15.0	65.0	leichte Beeinträchtigung	leichte Beeinträchtigung	70.0	viele Schwierigkeiten lösbar	viele Schwierigkeiten lösbar	mäßig	erhebliche adipos.ass.Symptomatik	19.0	6.0	7.0	6.0		mäßige	geringe	keine Probleme beim Erlernen neuer Aufgaben	geringe Probleme	mäßige Beeinträchtigung	keine Probleme sich mind. 10 Minuten zu konzentrieren	starke Probleme	starke Probleme	starke Probleme
37.0	1977-03-08	2020-03-12	43.0	über 41 Jahre	1.69	147.0	55.6	größer 53,2	weiblich	154.0	130-159 cm	kein Diabetes	kein Nikotin	0.0	0.0	0.0	4.2	2.4	3.8	5.5	3.98	13.0	mittelgradige	18.0	schwere somatische Symptomastärke	WHODAS > 12	18.0	80.0	vorübergehende Reaktionen auf psychosoziale Stressoren	leichte Beeinträchtigung	75.0	viele Schwierigkeiten lösbar	viele Schwierigkeiten lösbar	leicht psychisch krank	erhebliche adipos.ass.Symptomatik	19.0	3.0	2.0	14.0		geringe	keine Probleme in der Haushaltsführung	keine Probleme beim Erlernen neuer Aufgaben	geringe Probleme	starke Beeinträchtigung	geringe Probleme	keine Probleme 1 km zu Gehen	geringe Probleme	geringe Probleme
38.0	1990-06-12	2020-03-07	29.0	bis 41 Jahre	1.64	135.2	50.2	47,4 bis 53,1	weiblich	144.5	130-159 cm	kein Diabetes	kein Nikotin	0.0	0.0	0.0	4.4	2.8	4.4	5.25	4.21	8.0	geringe	11.0	mittelgradige	WHODAS > 12	18.0	70.0	leichte Beeinträchtigung	leichte Beeinträchtigung	82.0	Beziehung funktioniert zufriedenstellend	Beziehung funktioniert zufriedenstellend	leicht psychisch krank	erhebliche adipos.ass.Symptomatik	9.0	2.0	2.0	5.0		keine Schwierigkeiten 30 Minuten Stehen	keine Probleme in der Haushaltsführung	keine Probleme beim Erlernen neuer Aufgaben	starke Probleme	starke Beeinträchtigung	keine Probleme sich mind. 10 Minuten zu konzentrieren	keine Probleme 1 km zu Gehen	geringe Probleme	geringe Probleme
39.0	1982-11-16	2020-03-07	37.0	bis 41 Jahre	1.6800000000000002	134.0	47.68	47,4 bis 53,1	weiblich	127.0	bis 129 cm	kein Diabetes	kein Nikotin	0.0	0.0	0.0	3.8	0.8	2.6	4.0	2.8	5.0	geringe	16.0	schwere somatische Symptomastärke	WHODAS > 12	22.0	60.0	mäßig ausgeprägte Symptome	mäßig oder ernsthaft ausgeprägte Symptome	70.0	viele Schwierigkeiten lösbar	viele Schwierigkeiten lösbar	mäßig	erhebliche adipos.ass.Symptomatik	8.0	2.0	3.0	3.0		starke	starke	mäßige Probleme	keine Probleme bei der Teilnahme an gesellschaftlichen Aktivitäten	mäßige Beeinträchtigung	keine Probleme sich mind. 10 Minuten zu konzentrieren	sehr starke Probleme / nicht möglich	starke Probleme	starke Probleme
40.0	1988-09-10	2020-02-13	31.0	bis 41 Jahre	1.55	102.4	42.5	bis 47,3	weiblich	121.5	bis 129 cm	Diabetes	Nikotin	15.0	0.0	0.0	3.5	2.8	5.2	6.0	4.35	5.0	geringe	16.0	schwere somatische Symptomastärke	WHODAS > 12	15.0	70.0	leichte Beeinträchtigung	leichte Beeinträchtigung	75.0	viele Schwierigkeiten lösbar	viele Schwierigkeiten lösbar	leicht psychisch krank	erhebliche adipos.ass.Symptomatik	18.0	1.0	10.0	7.0		mäßige	geringe	keine Probleme beim Erlernen neuer Aufgaben	starke Probleme	starke Beeinträchtigung	keine Probleme sich mind. 10 Minuten zu konzentrieren	geringe Probleme	keine Probleme, den gesamten Körper zu waschen	keine Probleme beim Anziehen
43.0	1984-10-04	2020-03-19	35.0	bis 41 Jahre	1.7000000000000002	137.0	47.0	bis 47,3	weiblich	155.0	130-159 cm	kein Diabetes	kein Nikotin	0.0	0.0	0.0	4.8	1.2	3.8	4.5	3.58	1.0	minimale depressive Symptomatik	4.0	minimale somatische Symptomastärke	WHODAS <= 12	5.0	80.0	vorübergehende Reaktionen auf psychosoziale Stressoren	leichte Beeinträchtigung	85.0	Beziehung funktioniert zufriedenstellend	Beziehung funktioniert zufriedenstellend	normal	erhebliche adipos.ass.Symptomatik	2.0	0.0	0.0	2.0		keine Schwierigkeiten 30 Minuten Stehen	keine Probleme in der Haushaltsführung	keine Probleme beim Erlernen neuer Aufgaben	keine Probleme bei der Teilnahme an gesellschaftlichen Aktivitäten	mäßige Beeinträchtigung	keine Probleme sich mind. 10 Minuten zu konzentrieren	mäßige Probleme	keine Probleme, den gesamten Körper zu waschen	keine Probleme beim Anziehen
44.0	1969-05-24	2020-02-17	50.0	über 41 Jahre	1.63	136.0	50.1	47,4 bis 53,1	weiblich	139.9	130-159 cm	Diabetes	kein Nikotin	0.0	0.0	0.0	2.4	3.6	4.4	5.6	4.0	19.0	schwere depressive Symptomatik	16.0	schwere somatische Symptomastärke	WHODAS > 12	33.0	55.0	mäßig ausgeprägte Symptome	mäßig oder ernsthaft ausgeprägte Symptome	70.0	viele Schwierigkeiten lösbar	viele Schwierigkeiten lösbar	leicht psychisch krank	erhebliche adipos.ass.Symptomatik	23.0	5.0	6.0	12.0		sehr starke, nicht möglich	sehr starke, nicht möglich	mäßige Probleme	starke Probleme	starke Beeinträchtigung	keine Probleme sich mind. 10 Minuten zu konzentrieren	sehr starke Probleme / nicht möglich	starke Probleme	starke Probleme
45.0	1953-11-03	2020-01-09	66.0	über 41 Jahre	1.56	118.0	48.28	47,4 bis 53,1	weiblich	138.7	130-159 cm	Diabetes	kein Nikotin	15.0	1.0	noch unbedenklich	1.8	3.8	4.6	5.75	3.98	23.0	schwere depressive Symptomatik	14.0	mittelgradige	WHODAS > 12	38.0	60.0	mäßig ausgeprägte Symptome	mäßig oder ernsthaft ausgeprägte Symptome	70.0	viele Schwierigkeiten lösbar	viele Schwierigkeiten lösbar	leicht psychisch krank	erhebliche adipos.ass.Symptomatik	13.0	1.0	4.0	8.0		sehr starke, nicht möglich	sehr starke, nicht möglich	sehr starke Probleme, nicht möglich	mäßige Probleme	sehr starke Beeinträchtigung	mäßige Probleme	sehr starke Probleme / nicht möglich	starke Probleme	starke Probleme
46.0	1982-05-19	2020-03-07	37.0	bis 41 Jahre	1.72	161.0	54.1	größer 53,2	weiblich	150.2	130-159 cm	kein Diabetes	kein Nikotin	0.0	0.0	0.0	2.2	2.5	3.8	4.63	3.26	14.0	mittelgradige	14.0	mittelgradige	WHODAS > 12	38.0	48.0	ernsthafte Symptome wie Suizidgedanken	mäßig oder ernsthaft ausgeprägte Symptome	55.0	deutlich dysfunktional, gelegentlich befriedigend	deutlich dysfunktional, gelegentlich befriedigend	mäßig	erhebliche adipos.ass.Symptomatik	15.0	2.0	7.0	5.0		sehr starke, nicht möglich	starke	mäßige Probleme	sehr starke Probleme, nicht möglich	sehr starke Beeinträchtigung	starke Probleme	sehr starke Probleme / nicht möglich	starke Probleme	mäßige Probleme
47.0	1962-12-08	2020-03-26	57.0	über 41 Jahre	1.7000000000000002	145.0	50.2	47,4 bis 53,1	weiblich	142.0	130-159 cm	kein Diabetes	kein Nikotin	0.0	0.0	0.0	1.4	2.0	3.2	4.0	2.65	5.0	geringe	18.0	schwere somatische Symptomastärke	WHODAS > 12	21.0	65.0	leichte Beeinträchtigung	leichte Beeinträchtigung	70.0	viele Schwierigkeiten lösbar	viele Schwierigkeiten lösbar	normal	erhebliche adipos.ass.Symptomatik	17.0	1.0	5.0	11.0		starke	mäßige	mäßige Probleme	mäßige Probleme	mäßige Beeinträchtigung	geringe Probleme	starke Probleme	keine Probleme, den gesamten Körper zu waschen	geringe Probleme
48.0	1976-06-14	2020-03-16	43.0	über 41 Jahre	1.65	163.2	60.0	größer 53,2	weiblich	155.0	130-159 cm	Diabetes	kein Nikotin	0.0	0.0	0.0	1.2	3.6	5.2	6.0	4.0	11.0	mittelgradige	10.0	mittelgradige	WHODAS > 12	26.0	50.0	ernsthafte Symptome wie Suizidgedanken	mäßig oder ernsthaft ausgeprägte Symptome	60.0	deutlich dysfunktional, gelegentlich befriedigend	deutlich dysfunktional, gelegentlich befriedigend	mäßig	erhebliche adipos.ass.Symptomatik	44.0	15.0	14.0	15.0		starke	starke	starke Probleme	sehr starke Probleme, nicht möglich	sehr starke Beeinträchtigung	keine Probleme sich mind. 10 Minuten zu konzentrieren	sehr starke Probleme / nicht möglich	keine Probleme, den gesamten Körper zu waschen	geringe Probleme
49.0	1969-05-24	2020-02-17	50.0	über 41 Jahre	1.63	136.0	50.1	47,4 bis 53,1	weiblich	139.9	130-159 cm	Diabetes	kein Nikotin	0.0	0.0	0.0	2.4	3.6	4.4	5.6	4.0	19.0	schwere depressive Symptomatik	16.0	schwere somatische Symptomastärke	WHODAS > 12	33.0	55.0	mäßig ausgeprägte Symptome	mäßig oder ernsthaft ausgeprägte Symptome	70.0	viele Schwierigkeiten lösbar	viele Schwierigkeiten lösbar	leicht psychisch krank	erhebliche adipos.ass.Symptomatik	23.0	5.0	6.0	12.0		sehr starke, nicht möglich	sehr starke, nicht möglich	mäßige Probleme	starke Probleme	starke Beeinträchtigung	keine Probleme sich mind. 10 Minuten zu konzentrieren	sehr starke Probleme / nicht möglich	starke Probleme	starke Probleme
51.0	1966-12-01	2020-02-06	53.0	über 41 Jahre	1.6800000000000002	141.0	48.9	47,4 bis 53,1	weiblich	145.8	130-159 cm	Diabetes	kein Nikotin	0.0	0.0	0.0	3.2	0.4	3.4	4.13	2.73	7.0	geringe	7.0	geringe	WHODAS <= 12	4.0	80.0	vorübergehende Reaktionen auf psychosoziale Stressoren	leichte Beeinträchtigung	90.0	Beziehung funktioniert zufriedenstellend	Beziehung funktioniert zufriedenstellend	normal	erhebliche adipos.ass.Symptomatik	0.0	0.0	0.0	0.0		keine Schwierigkeiten 30 Minuten Stehen	keine Probleme in der Haushaltsführung	keine Probleme beim Erlernen neuer Aufgaben	geringe Probleme	starke Beeinträchtigung	keine Probleme sich mind. 10 Minuten zu konzentrieren	keine Probleme 1 km zu Gehen	geringe Probleme	geringe Probleme
52.0	1981-08-29	2019-12-12	38.0	bis 41 Jahre	1.75	153.0	51.26	47,4 bis 53,1	weiblich	147.6	130-159 cm	kein Diabetes	Nikotin	10.0	1.0	noch unbedenklich	0.0	1.8	4.2	4.63	2.66	8.0	geringe	5.0	geringe	WHODAS <= 12	2.0	65.0	leichte Beeinträchtigung	leichte Beeinträchtigung	60.0	deutlich dysfunktional, gelegentlich befriedigend	deutlich dysfunktional, gelegentlich befriedigend	Grenzfall	erhebliche adipos.ass.Symptomatik	19.0	6.0	11.0	12.0		keine Schwierigkeiten 30 Minuten Stehen	keine Probleme in der Haushaltsführung	keine Probleme beim Erlernen neuer Aufgaben	keine Probleme bei der Teilnahme an gesellschaftlichen Aktivitäten	keine emotionale Beeinträchtigung durch die gesundheitlichen Probleme	keine Probleme sich mind. 10 Minuten zu konzentrieren	keine Probleme 1 km zu Gehen	keine Probleme, den gesamten Körper zu waschen	keine Probleme beim Anziehen
53.0	1947-02-27	2019-11-28	72.0	über 41 Jahre	1.56	130.0	53.41	größer 53,2	weiblich	136.3	130-159 cm	Diabetes	kein Nikotin	0.0	0.0	0.0	5.4	3.6	6.0	6.0	5.75	22.0	schwere depressive Symptomatik	13.0	mittelgradige	WHODAS > 12	18.0	82.0	keine oder minimale Symptome	keine oder minimale Symptome	80.0	viele Schwierigkeiten lösbar	viele Schwierigkeiten lösbar	leicht psychisch krank	erhebliche adipos.ass.Symptomatik	3.0	1.0	1.0	1.0		starke	sehr starke, nicht möglich	keine Probleme beim Erlernen neuer Aufgaben	keine Probleme bei der Teilnahme an gesellschaftlichen Aktivitäten	starke Beeinträchtigung	keine Probleme sich mind. 10 Minuten zu konzentrieren	sehr starke Probleme / nicht möglich	mäßige Probleme	mäßige Probleme
54.0	1964-09-01	2019-01-16	54.0	über 41 Jahre	1.6	135.0	52.7	47,4 bis 53,1	weiblich			kein Diabetes	kein Nikotin	0.0	0.0	0.0	2.4	0.2	3.0	3.5	2.28	4.0	minimale depressive Symptomatik	13.0	mittelgradige	WHODAS > 12	27.0	68.0	leichte Beeinträchtigung	leichte Beeinträchtigung	85.0	Beziehung funktioniert zufriedenstellend	Beziehung funktioniert zufriedenstellend	normal	erhebliche adipos.ass.Symptomatik						starke	sehr starke, nicht möglich	keine Probleme beim Erlernen neuer Aufgaben	keine Probleme bei der Teilnahme an gesellschaftlichen Aktivitäten	starke Beeinträchtigung	keine Probleme sich mind. 10 Minuten zu konzentrieren	sehr starke Probleme / nicht möglich	mäßige Probleme	mäßige Probleme
55.0	1976-08-07	2018-10-14	42.0	über 41 Jahre	1.58	90.0	36.0	bis 47,3	weiblich			kein Diabetes	Nikotin	10.0	0.0	0.0	0.0	1.0	2.6	2.9	1.4	5.0	geringe	12.0	mittelgradige	WHODAS <= 12	10.0	50.0	ernsthafte Symptome wie Suizidgedanken	mäßig oder ernsthaft ausgeprägte Symptome	77.0	viele Schwierigkeiten lösbar	viele Schwierigkeiten lösbar	normal	moderate Symptomatik						geringe	keine Probleme in der Haushaltsführung	keine Probleme beim Erlernen neuer Aufgaben	starke Probleme	mäßige Beeinträchtigung	keine Probleme sich mind. 10 Minuten zu konzentrieren	keine Probleme 1 km zu Gehen	keine Probleme, den gesamten Körper zu waschen	keine Probleme beim Anziehen
57.0	1961-03-22	2018-12-18	57.0	über 41 Jahre	1.67	130.0	46.6	bis 47,3	weiblich			kein Diabetes	kein Nikotin	0.0	1.0	noch unbedenklich	0.0	1.6	4.8	4.5	2.73	21.0	schwere depressive Symptomatik	21.0	schwere somatische Symptomastärke	WHODAS > 12	35.0	49.0	ernsthafte Symptome wie Suizidgedanken	mäßig oder ernsthaft ausgeprägte Symptome	70.0	viele Schwierigkeiten lösbar	viele Schwierigkeiten lösbar	leicht psychisch krank	erhebliche adipos.ass.Symptomatik						sehr starke, nicht möglich	sehr starke, nicht möglich	sehr starke Probleme, nicht möglich	mäßige Probleme	starke Beeinträchtigung	starke Probleme	sehr starke Probleme / nicht möglich	starke Probleme	starke Probleme
58.0	1975-03-22	2019-07-13	44.0	über 41 Jahre	1.64	115.0	42.8	bis 47,3	weiblich			kein Diabetes	kein Nikotin	0.0	0.0	0.0	4.8	6.0	4.8	5.4	5.24	13.0	mittelgradige	12.0	mittelgradige	WHODAS > 12	19.0	68.0	leichte Beeinträchtigung	leichte Beeinträchtigung	70.0	viele Schwierigkeiten lösbar	viele Schwierigkeiten lösbar								mäßige	geringe	geringe Probleme	mäßige Probleme	sehr starke Beeinträchtigung	keine Probleme sich mind. 10 Minuten zu konzentrieren	geringe Probleme	keine Probleme, den gesamten Körper zu waschen	keine Probleme beim Anziehen
59.0	1973-11-09	2020-01-23	46.0	über 41 Jahre	1.74	196.0	64.7	größer 53,2	weiblich	168.5	ab 160 cm	Diabetes	Nikotin	30.0	1.0	noch unbedenklich	1.6	0.8	4.0	5.0	2.86	10.0	mittelgradige	17.0	schwere somatische Symptomastärke	WHODAS > 12	20.0	52.0	mäßig ausgeprägte Symptome	mäßig oder ernsthaft ausgeprägte Symptome	70.0	viele Schwierigkeiten lösbar	viele Schwierigkeiten lösbar	leicht psychisch krank	erhebliche adipos.ass.Symptomatik	14.0	2.0	5.0	7.0		sehr starke, nicht möglich	sehr starke, nicht möglich	mäßige Probleme	geringe Probleme	starke Beeinträchtigung	keine Probleme sich mind. 10 Minuten zu konzentrieren	sehr starke Probleme / nicht möglich	geringe Probleme	geringe Probleme
61.0	1984-11-23	2019-08-24	34.0	bis 41 Jahre	1.7000000000000002	157.0	53.0	47,4 bis 53,1	weiblich			kein Diabetes	Nikotin	10.5	1.0	noch unbedenklich	3.0	4.0	5.3	5.5	4.43	15.0	schwere depressive Symptomatik	24.0	schwere somatische Symptomastärke	WHODAS > 12	31.0	45.0	ernsthafte Symptome wie Suizidgedanken	mäßig oder ernsthaft ausgeprägte Symptome	50.0	deutlich dysfunktional, gelegentlich befriedigend	deutlich dysfunktional, gelegentlich befriedigend	deutlich	erhebliche adipos.ass.Symptomatik						sehr starke, nicht möglich	starke	mäßige Probleme	sehr starke Probleme, nicht möglich	sehr starke Beeinträchtigung	geringe Probleme	sehr starke Probleme / nicht möglich	mäßige Probleme	starke Probleme
67.0	1983-07-11	2019-03-13	35.0	bis 41 Jahre	1.66	139.0	50.4	47,4 bis 53,1	weiblich			Diabetes	kein Nikotin	15.0	0.0	0.0	2.8	3.0	4.6	4.0	3.8	9.0	geringe	9.0	geringe	WHODAS <= 12	8.0	61.0	leichte Beeinträchtigung	leichte Beeinträchtigung	80.0	viele Schwierigkeiten lösbar	viele Schwierigkeiten lösbar	nicht beurteilbar	erhebliche adipos.ass.Symptomatik						geringe	geringe	geringe Probleme	keine Probleme bei der Teilnahme an gesellschaftlichen Aktivitäten	mäßige Beeinträchtigung	mäßige Probleme	starke Probleme	keine Probleme, den gesamten Körper zu waschen	keine Probleme beim Anziehen
68.0	1983-01-02	2019-02-28	36.0	bis 41 Jahre	1.7000000000000002	168.0	58.0	größer 53,2	weiblich			Diabetes	kein Nikotin	0.0	0.0	0.0	0.8	3.2	4.8	5.6	3.2	18.0	schwere depressive Symptomatik	11.0	mittelgradige	WHODAS > 12	26.0	60.0	mäßig ausgeprägte Symptome	mäßig oder ernsthaft ausgeprägte Symptome	60.0	deutlich dysfunktional, gelegentlich befriedigend	deutlich dysfunktional, gelegentlich befriedigend	leicht psychisch krank	erhebliche adipos.ass.Symptomatik						mäßige	starke	geringe Probleme	mäßige Probleme	sehr starke Beeinträchtigung	mäßige Probleme	starke Probleme	geringe Probleme	keine Probleme beim Anziehen
70.0	1984-07-05	2019-02-28	34.0	bis 41 Jahre	1.69	173.0	60.5	größer 53,2	weiblich			kein Diabetes	kein Nikotin	8.0	0.0	0.0	1.2	2.2	1.2	2.37	1.74	2.0	minimale depressive Symptomatik	9.0	geringe	WHODAS <= 12	11.0	70.0	leichte Beeinträchtigung	leichte Beeinträchtigung	80.0	viele Schwierigkeiten lösbar	viele Schwierigkeiten lösbar	normal	erhebliche adipos.ass.Symptomatik						keine Schwierigkeiten 30 Minuten Stehen	keine Probleme in der Haushaltsführung	keine Probleme beim Erlernen neuer Aufgaben	geringe Probleme	mäßige Beeinträchtigung	mäßige Probleme	starke Probleme	geringe Probleme	keine Probleme beim Anziehen
71.0	1976-05-26	2019-02-21	42.0	über 41 Jahre	1.67	149.0	54.0	größer 53,2	weiblich			Diabetes	kein Nikotin	0.0	0.0	0.0	4.0	0.6000000000000001	3.6	4.25	3.11	8.0	geringe	13.0	mittelgradige	WHODAS > 12	14.0	65.0	leichte Beeinträchtigung	leichte Beeinträchtigung	82.0	Beziehung funktioniert zufriedenstellend	Beziehung funktioniert zufriedenstellend	normal	erhebliche adipos.ass.Symptomatik						starke	keine Probleme in der Haushaltsführung	keine Probleme beim Erlernen neuer Aufgaben	geringe Probleme	starke Beeinträchtigung	keine Probleme sich mind. 10 Minuten zu konzentrieren	mäßige Probleme	mäßige Probleme	mäßige Probleme
73.0	1966-08-25	1987-02-20	20.0	bis 41 Jahre	1.63	140.0	52.7	47,4 bis 53,1	weiblich			kein Diabetes	kein Nikotin	0.0	0.0	0.0	1.4	0.4	4.0	5.0	2.7	6.0	geringe	17.0	schwere somatische Symptomastärke	WHODAS <= 12	10.0	60.0	mäßig ausgeprägte Symptome	mäßig oder ernsthaft ausgeprägte Symptome	70.0	viele Schwierigkeiten lösbar	viele Schwierigkeiten lösbar	nicht beurteilbar	erhebliche adipos.ass.Symptomatik						sehr starke, nicht möglich	geringe	keine Probleme beim Erlernen neuer Aufgaben	keine Probleme bei der Teilnahme an gesellschaftlichen Aktivitäten	starke Beeinträchtigung	keine Probleme sich mind. 10 Minuten zu konzentrieren	geringe Probleme	keine Probleme, den gesamten Körper zu waschen	geringe Probleme
75.0	1986-03-13	2019-04-11	33.0	bis 41 Jahre	1.62	223.0	85.0	größer 53,2	weiblich			kein Diabetes	kein Nikotin	0.0	0.0	0.0	0.8	0.8	4.2	4.38	2.54	5.0	geringe	7.0	geringe	WHODAS > 12	16.0	70.0	leichte Beeinträchtigung	leichte Beeinträchtigung	80.0	viele Schwierigkeiten lösbar	viele Schwierigkeiten lösbar	nicht beurteilbar	erhebliche adipos.ass.Symptomatik						mäßige	mäßige	geringe Probleme	geringe Probleme	starke Beeinträchtigung	keine Probleme sich mind. 10 Minuten zu konzentrieren	sehr starke Probleme / nicht möglich	geringe Probleme	geringe Probleme
76.0	1983-01-07	2019-04-11	36.0	bis 41 Jahre	1.7000000000000002	150.0	51.9	47,4 bis 53,1	weiblich			kein Diabetes	Nikotin	40.0	1.0	noch unbedenklich	0.0	1.0	4.8	3.0	2.2	10.0	mittelgradige	17.0	schwere somatische Symptomastärke	WHODAS > 12	19.0	60.0	mäßig ausgeprägte Symptome	mäßig oder ernsthaft ausgeprägte Symptome	75.0	viele Schwierigkeiten lösbar	viele Schwierigkeiten lösbar	leicht psychisch krank	erhebliche adipos.ass.Symptomatik						mäßige	keine Probleme in der Haushaltsführung	keine Probleme beim Erlernen neuer Aufgaben	sehr starke Probleme, nicht möglich	starke Beeinträchtigung	keine Probleme sich mind. 10 Minuten zu konzentrieren	starke Probleme	geringe Probleme	geringe Probleme
78.0	1994-09-17	2019-05-09	24.0	bis 41 Jahre	1.63	178.0	66.4	größer 53,2	weiblich			kein Diabetes	kein Nikotin	10.0	1.0	noch unbedenklich	1.2	0.4	3.0	3.5	2.02	2.0	minimale depressive Symptomatik	6.0	geringe	WHODAS > 12	15.0	45.0	ernsthafte Symptome wie Suizidgedanken	mäßig oder ernsthaft ausgeprägte Symptome	62.0	viele Schwierigkeiten lösbar	viele Schwierigkeiten lösbar	leicht psychisch krank	erhebliche adipos.ass.Symptomatik						mäßige	geringe	keine Probleme beim Erlernen neuer Aufgaben	starke Probleme	mäßige Beeinträchtigung	keine Probleme sich mind. 10 Minuten zu konzentrieren	geringe Probleme	keine Probleme, den gesamten Körper zu waschen	keine Probleme beim Anziehen
80.0	1985-06-22	2019-03-21	33.0	bis 41 Jahre	1.53	121.0	51.7	47,4 bis 53,1	weiblich			kein Diabetes	kein Nikotin	0.0	0.0	0.0	2.8	4.6	6.0	5.75	4.78	14.0	mittelgradige	14.0	mittelgradige	WHODAS > 12	26.0	62.0	leichte Beeinträchtigung	leichte Beeinträchtigung	70.0	viele Schwierigkeiten lösbar	viele Schwierigkeiten lösbar	mäßig	erhebliche adipos.ass.Symptomatik						starke	geringe	geringe Probleme	sehr starke Probleme, nicht möglich	sehr starke Beeinträchtigung	geringe Probleme	mäßige Probleme	starke Probleme	mäßige Probleme
81.0	1990-04-12	2019-05-23	29.0	bis 41 Jahre	1.67	150.0	48.3	47,4 bis 53,1	weiblich			kein Diabetes	Nikotin	12.0	0.0	0.0	1.2	1.4	3.6	4.5	2.97	2.0	minimale depressive Symptomatik	7.0	geringe	WHODAS <= 12	6.0	75.0	vorübergehende Reaktionen auf psychosoziale Stressoren	leichte Beeinträchtigung	70.0	viele Schwierigkeiten lösbar	viele Schwierigkeiten lösbar	normal	erhebliche adipos.ass.Symptomatik						geringe	geringe	geringe Probleme	mäßige Probleme	geringe Beeinträchtigung	keine Probleme sich mind. 10 Minuten zu konzentrieren	keine Probleme 1 km zu Gehen	keine Probleme, den gesamten Körper zu waschen	keine Probleme beim Anziehen
82.0	1997-03-31	2019-05-23	22.0	bis 41 Jahre	1.59	135.0	51.4	47,4 bis 53,1	weiblich			kein Diabetes	kein Nikotin	0.0	0.0	0.0	0.8	2.4	4.0	3.75	2.74	2.0	minimale depressive Symptomatik	11.0	mittelgradige	WHODAS > 12	15.0	78.0	vorübergehende Reaktionen auf psychosoziale Stressoren	leichte Beeinträchtigung	72.0	viele Schwierigkeiten lösbar	viele Schwierigkeiten lösbar	normal	erhebliche adipos.ass.Symptomatik						mäßige	geringe	keine Probleme beim Erlernen neuer Aufgaben	geringe Probleme	mäßige Beeinträchtigung	geringe Probleme	mäßige Probleme	mäßige Probleme	mäßige Probleme
83.0	1979-08-27	2019-05-16	39.0	bis 41 Jahre	1.47	124.0	56.6	größer 53,2	weiblich			kein Diabetes	Nikotin	22.0	0.0	0.0	2.8	0.6000000000000001	3.6	5.75	3.19	10.0	mittelgradige	13.0	mittelgradige	WHODAS > 12	23.0	52.0	mäßig ausgeprägte Symptome	mäßig oder ernsthaft ausgeprägte Symptome	70.0	viele Schwierigkeiten lösbar	viele Schwierigkeiten lösbar	mäßig	erhebliche adipos.ass.Symptomatik						starke	starke	starke Probleme	starke Probleme	sehr starke Beeinträchtigung	keine Probleme sich mind. 10 Minuten zu konzentrieren	sehr starke Probleme / nicht möglich	geringe Probleme	mäßige Probleme
84.0	1978-11-07	2019-06-10	40.0	bis 41 Jahre	1.67	148.0	53.1	47,4 bis 53,1	weiblich			kein Diabetes	kein Nikotin	0.0	0.0	0.0	2.0	0.4	2.8	2.75	2.0	2.0	minimale depressive Symptomatik	12.0	mittelgradige	WHODAS <= 12	10.0	70.0	leichte Beeinträchtigung	leichte Beeinträchtigung	70.0	viele Schwierigkeiten lösbar	viele Schwierigkeiten lösbar	leicht psychisch krank	erhebliche adipos.ass.Symptomatik						starke	keine Probleme in der Haushaltsführung	keine Probleme beim Erlernen neuer Aufgaben	keine Probleme bei der Teilnahme an gesellschaftlichen Aktivitäten	mäßige Beeinträchtigung	keine Probleme sich mind. 10 Minuten zu konzentrieren	mäßige Probleme	geringe Probleme	geringe Probleme
85.0	1966-11-29	2019-05-02	52.0	über 41 Jahre	1.63	120.0	44.3	bis 47,3	weiblich			kein Diabetes	kein Nikotin	0.0	0.0	0.0	3.4	1.2	2.6	3.25	2.6	3.0	minimale depressive Symptomatik	11.0	mittelgradige	WHODAS > 12	14.0	85.0	keine oder minimale Symptome	keine oder minimale Symptome	90.0	Beziehung funktioniert zufriedenstellend	Beziehung funktioniert zufriedenstellend	normal	erhebliche adipos.ass.Symptomatik						starke	mäßige	geringe Probleme	geringe Probleme	keine emotionale Beeinträchtigung durch die gesundheitlichen Probleme	keine Probleme sich mind. 10 Minuten zu konzentrieren	geringe Probleme	keine Probleme, den gesamten Körper zu waschen	keine Probleme beim Anziehen
86.0	1975-11-03	2019-05-02	43.0	über 41 Jahre	1.6800000000000002	123.0	43.6	bis 47,3	weiblich			Diabetes	kein Nikotin	0.0	0.0	0.0	3.8	3.0	5.2	5.37	4.34	12.0	mittelgradige	13.0	mittelgradige	WHODAS > 12	21.0	55.0	mäßig ausgeprägte Symptome	mäßig oder ernsthaft ausgeprägte Symptome	68.0	viele Schwierigkeiten lösbar	viele Schwierigkeiten lösbar	normal	erhebliche adipos.ass.Symptomatik						mäßige	geringe	mäßige Probleme	starke Probleme	mäßige Beeinträchtigung	geringe Probleme	mäßige Probleme	keine Probleme, den gesamten Körper zu waschen	keine Probleme beim Anziehen
87.0	1963-12-25	2019-06-27	55.0	über 41 Jahre	1.65	140.0	51.3	47,4 bis 53,1	weiblich			kein Diabetes	kein Nikotin	0.0	3.0	noch unbedenklich	1.8	0.2	4.6	4.4	2.8	11.0	mittelgradige	13.0	mittelgradige	WHODAS <= 12	5.0	90.0	keine oder minimale Symptome	keine oder minimale Symptome	90.0	Beziehung funktioniert zufriedenstellend	Beziehung funktioniert zufriedenstellend	normal	erhebliche adipos.ass.Symptomatik						mäßige	geringe	keine Probleme beim Erlernen neuer Aufgaben	keine Probleme bei der Teilnahme an gesellschaftlichen Aktivitäten	mäßige Beeinträchtigung	keine Probleme sich mind. 10 Minuten zu konzentrieren	keine Probleme 1 km zu Gehen	keine Probleme, den gesamten Körper zu waschen	keine Probleme beim Anziehen
88.0	1971-03-19	2019-06-27	48.0	über 41 Jahre	1.7000000000000002	171.7	59.8	größer 53,2	weiblich			kein Diabetes	kein Nikotin	0.0	0.0	0.0	2.2	1.8	5.4	5.6	3.76	15.0	schwere depressive Symptomatik	21.0	schwere somatische Symptomastärke	WHODAS > 12	23.0	60.0	mäßig ausgeprägte Symptome	mäßig oder ernsthaft ausgeprägte Symptome	78.0	viele Schwierigkeiten lösbar	viele Schwierigkeiten lösbar	mäßig	erhebliche adipos.ass.Symptomatik						starke	starke	keine Probleme beim Erlernen neuer Aufgaben	mäßige Probleme	starke Beeinträchtigung	geringe Probleme	starke Probleme	mäßige Probleme	geringe Probleme
89.0	1994-12-19	2019-06-27	24.0	bis 41 Jahre	1.65	151.0	55.5	größer 53,2	weiblich			Diabetes	kein Nikotin	0.0	0.0	0.0	0.8	0.2	2.2	2.5	1.42	1.0	minimale depressive Symptomatik	9.0	geringe	WHODAS <= 12	8.0	85.0	keine oder minimale Symptome	keine oder minimale Symptome	78.0	viele Schwierigkeiten lösbar	viele Schwierigkeiten lösbar	normal	erhebliche adipos.ass.Symptomatik						geringe	geringe	keine Probleme beim Erlernen neuer Aufgaben	mäßige Probleme	keine emotionale Beeinträchtigung durch die gesundheitlichen Probleme	keine Probleme sich mind. 10 Minuten zu konzentrieren	mäßige Probleme	geringe Probleme	keine Probleme beim Anziehen
90.0	1967-06-14	2019-06-13	51.0	über 41 Jahre	1.6800000000000002	117.0	41.63	bis 47,3	weiblich			kein Diabetes	kein Nikotin	0.0	0.0	0.0	1.6	4.6	5.6	5.0	4.2	17.0	schwere depressive Symptomatik	16.0	schwere somatische Symptomastärke	WHODAS > 12	20.0	62.0	leichte Beeinträchtigung	leichte Beeinträchtigung	82.0	Beziehung funktioniert zufriedenstellend	Beziehung funktioniert zufriedenstellend	deutlich	erhebliche adipos.ass.Symptomatik						sehr starke, nicht möglich	mäßige	geringe Probleme	mäßige Probleme	sehr starke Beeinträchtigung	mäßige Probleme	starke Probleme	keine Probleme, den gesamten Körper zu waschen	geringe Probleme
92.0	1963-02-04	2019-06-06	56.0	über 41 Jahre	1.5	107.0	46.7	bis 47,3	weiblich			kein Diabetes	kein Nikotin	0.0	0.0	0.0	1.2	0.2	3.6	3.0	2.0	7.0	geringe	14.0	mittelgradige	WHODAS > 12	17.0	68.0	leichte Beeinträchtigung	leichte Beeinträchtigung	80.0	viele Schwierigkeiten lösbar	viele Schwierigkeiten lösbar	normal	erhebliche adipos.ass.Symptomatik						starke	starke	keine Probleme beim Erlernen neuer Aufgaben	geringe Probleme	starke Beeinträchtigung	keine Probleme sich mind. 10 Minuten zu konzentrieren	starke Probleme	mäßige Probleme	mäßige Probleme
94.0	1983-02-07	2019-07-18	36.0	bis 41 Jahre	1.69	120.0	42.0	bis 47,3	weiblich			Diabetes	Nikotin	10.0	0.0	0.0	0.0	0.2	2.0	2.5	1.13	10.0	mittelgradige	24.0	schwere somatische Symptomastärke	WHODAS > 12	20.0	75.0	vorübergehende Reaktionen auf psychosoziale Stressoren	leichte Beeinträchtigung	90.0	Beziehung funktioniert zufriedenstellend	Beziehung funktioniert zufriedenstellend	leicht psychisch krank	erhebliche adipos.ass.Symptomatik						starke	mäßige	keine Probleme beim Erlernen neuer Aufgaben	mäßige Probleme	mäßige Beeinträchtigung	keine Probleme sich mind. 10 Minuten zu konzentrieren	sehr starke Probleme / nicht möglich	mäßige Probleme	starke Probleme
96.0	1987-09-10	2019-07-11	31.0	bis 41 Jahre			44.2	bis 47,3	weiblich			kein Diabetes	Nikotin	10.0	0.0	0.0	3.8	3.2	4.6	8.8	5.1	13.0	mittelgradige	14.0	mittelgradige	WHODAS > 12	18.0	82.0	keine oder minimale Symptome	keine oder minimale Symptome	80.0	viele Schwierigkeiten lösbar	viele Schwierigkeiten lösbar	leicht psychisch krank	erhebliche adipos.ass.Symptomatik						mäßige	starke	keine Probleme beim Erlernen neuer Aufgaben	geringe Probleme	starke Beeinträchtigung	keine Probleme sich mind. 10 Minuten zu konzentrieren	mäßige Probleme	mäßige Probleme	mäßige Probleme
98.0	1990-05-09	2019-07-04	29.0	bis 41 Jahre	1.65	211.0	77.1	größer 53,2	weiblich			Diabetes	kein Nikotin	0.0	0.0	0.0	2.4	3.0	4.8	5.3	3.9	19.0	schwere depressive Symptomatik	13.0	mittelgradige	WHODAS > 12	40.0	58.0	mäßig ausgeprägte Symptome	mäßig oder ernsthaft ausgeprägte Symptome	65.0	viele Schwierigkeiten lösbar	viele Schwierigkeiten lösbar	leicht psychisch krank	erhebliche adipos.ass.Symptomatik						sehr starke, nicht möglich	starke	starke Probleme	sehr starke Probleme, nicht möglich	sehr starke Beeinträchtigung	starke Probleme	sehr starke Probleme / nicht möglich	starke Probleme	starke Probleme
99.0	1957-04-20	2019-07-04	62.0	über 41 Jahre	1.71	134.0	45.8	bis 47,3	weiblich			kein Diabetes	kein Nikotin	0.0	0.0	0.0	1.6	0.2	1.4	1.75	1.24	4.0	minimale depressive Symptomatik	8.0	geringe	WHODAS <= 12	5.0	85.0	keine oder minimale Symptome	keine oder minimale Symptome	65.0	viele Schwierigkeiten lösbar	viele Schwierigkeiten lösbar	normal	erhebliche adipos.ass.Symptomatik						mäßige	geringe	mäßige Probleme	geringe Probleme	mäßige Beeinträchtigung	keine Probleme sich mind. 10 Minuten zu konzentrieren	keine Probleme 1 km zu Gehen	keine Probleme, den gesamten Körper zu waschen	keine Probleme beim Anziehen
100.0	1980-11-28	2019-09-12	38.0	bis 41 Jahre	1.63	100.0	37.5	bis 47,3	weiblich			Diabetes	Nikotin	5.75	0.0	0.0	4.2	3.4	4.8	5.5	4.5	12.0	mittelgradige	13.0	mittelgradige	WHODAS > 12	22.0	62.0	leichte Beeinträchtigung	leichte Beeinträchtigung	75.0	viele Schwierigkeiten lösbar	viele Schwierigkeiten lösbar	leicht psychisch krank	erhebliche adipos.ass.Symptomatik						geringe	geringe	geringe Probleme	starke Probleme	starke Beeinträchtigung	geringe Probleme	mäßige Probleme	mäßige Probleme	geringe Probleme
101.0	1981-06-30	2019-09-05	38.0	bis 41 Jahre	1.62	140.0	53.3	größer 53,2	weiblich			Diabetes	kein Nikotin	0.0	0.0	0.0	2.8	4.6	4.8	8.0	5.1	9.0	geringe	10.0	mittelgradige	WHODAS > 12	18.0	90.0	keine oder minimale Symptome	keine oder minimale Symptome	90.0	Beziehung funktioniert zufriedenstellend	Beziehung funktioniert zufriedenstellend	leicht psychisch krank	moderate Symptomatik						mäßige	mäßige	keine Probleme beim Erlernen neuer Aufgaben	mäßige Probleme	starke Beeinträchtigung	keine Probleme sich mind. 10 Minuten zu konzentrieren	starke Probleme	mäßige Probleme	geringe Probleme
103.0	1963-04-26	2019-08-29	56.0	über 41 Jahre	1.62	114.0	43.4	bis 47,3	weiblich			kein Diabetes	Nikotin	30.0	0.0	0.0	1.6	2.6	5.0	4.25	3.4	9.0	geringe	13.0	mittelgradige	WHODAS > 12	32.0	55.0	mäßig ausgeprägte Symptome	mäßig oder ernsthaft ausgeprägte Symptome	50.0	deutlich dysfunktional, gelegentlich befriedigend	deutlich dysfunktional, gelegentlich befriedigend	deutlich	erhebliche adipos.ass.Symptomatik							sehr starke, nicht möglich	geringe Probleme	sehr starke Probleme, nicht möglich	sehr starke Beeinträchtigung	keine Probleme sich mind. 10 Minuten zu konzentrieren	sehr starke Probleme / nicht möglich	starke Probleme	mäßige Probleme
104.0	1980-07-02	2019-08-29	39.0	bis 41 Jahre	1.66	199.0	72.0	größer 53,2	weiblich			kein Diabetes	kein Nikotin	0.0	3.0	noch unbedenklich	1.8	5.4	4.8	8.0	5.0	16.0	schwere depressive Symptomatik	18.0	schwere somatische Symptomastärke	WHODAS > 12	21.0	55.0	mäßig ausgeprägte Symptome	mäßig oder ernsthaft ausgeprägte Symptome	50.0	deutlich dysfunktional, gelegentlich befriedigend	deutlich dysfunktional, gelegentlich befriedigend	mäßig	erhebliche adipos.ass.Symptomatik						sehr starke, nicht möglich	starke	keine Probleme beim Erlernen neuer Aufgaben	geringe Probleme	starke Beeinträchtigung	mäßige Probleme	sehr starke Probleme / nicht möglich	keine Probleme, den gesamten Körper zu waschen	starke Probleme
106.0	1987-04-12	2019-08-07	32.0	bis 41 Jahre	1.63	140.0	52.1	47,4 bis 53,1	weiblich			Diabetes	Nikotin	6.0	0.0	0.0	2.8	2.4	5.2	4.6	3.7	17.0	schwere depressive Symptomatik	13.0	mittelgradige	WHODAS > 12	38.0	58.0	mäßig ausgeprägte Symptome	mäßig oder ernsthaft ausgeprägte Symptome	50.0	deutlich dysfunktional, gelegentlich befriedigend	deutlich dysfunktional, gelegentlich befriedigend	deutlich	erhebliche adipos.ass.Symptomatik						sehr starke, nicht möglich	starke	mäßige Probleme	sehr starke Probleme, nicht möglich	sehr starke Beeinträchtigung	mäßige Probleme	sehr starke Probleme / nicht möglich	starke Probleme	starke Probleme
107.0	1972-05-27	2019-08-07	47.0	über 41 Jahre	1.46	130.0	61.0	größer 53,2	weiblich			Diabetes	Nikotin	50.0	0.0	0.0	1.8	1.2	3.2	4.7	2.7	21.0	schwere depressive Symptomatik	20.0	schwere somatische Symptomastärke	WHODAS > 12	24.0	65.0	leichte Beeinträchtigung	leichte Beeinträchtigung	62.0	viele Schwierigkeiten lösbar	viele Schwierigkeiten lösbar	deutlich	erhebliche adipos.ass.Symptomatik						starke	mäßige	keine Probleme beim Erlernen neuer Aufgaben	starke Probleme	starke Beeinträchtigung	keine Probleme sich mind. 10 Minuten zu konzentrieren	sehr starke Probleme / nicht möglich	mäßige Probleme	mäßige Probleme
108.0	1959-02-28	2019-08-01	60.0	über 41 Jahre	1.72	175.0	59.2	größer 53,2	weiblich			kein Diabetes	kein Nikotin	20.0	0.0	0.0	4.6	3.6	5.6	8.0	5.4	12.0	mittelgradige	6.0	geringe	WHODAS > 12	27.0	60.0	mäßig ausgeprägte Symptome	mäßig oder ernsthaft ausgeprägte Symptome	65.0	viele Schwierigkeiten lösbar	viele Schwierigkeiten lösbar	leicht psychisch krank	erhebliche adipos.ass.Symptomatik						sehr starke, nicht möglich	starke	mäßige Probleme	starke Probleme	starke Beeinträchtigung	keine Probleme sich mind. 10 Minuten zu konzentrieren	sehr starke Probleme / nicht möglich	keine Probleme, den gesamten Körper zu waschen	keine Probleme beim Anziehen
110.0	1989-10-02	2019-10-17	30.0	bis 41 Jahre	1.6	146.0	57.0	größer 53,2	weiblich	145.0	130-159 cm	kein Diabetes	Nikotin	3.75	2.0	noch unbedenklich	4.6	3.8	4.8	5.3	4.6	22.0	schwere depressive Symptomatik	12.0	mittelgradige	WHODAS > 12	18.0	60.0	mäßig ausgeprägte Symptome	mäßig oder ernsthaft ausgeprägte Symptome	62.0	viele Schwierigkeiten lösbar	viele Schwierigkeiten lösbar	deutlich	erhebliche adipos.ass.Symptomatik	35.0	2.0	9.0	14.0		keine Schwierigkeiten 30 Minuten Stehen	starke	mäßige Probleme	sehr starke Probleme, nicht möglich	starke Beeinträchtigung	geringe Probleme	keine Probleme 1 km zu Gehen	keine Probleme, den gesamten Körper zu waschen	keine Probleme beim Anziehen
111.0	1956-10-24	2019-10-17	62.0	über 41 Jahre	1.6	130.0	50.0	47,4 bis 53,1	weiblich	145.0	130-159 cm	Diabetes	kein Nikotin	0.0	0.0	0.0	1.2	0.6000000000000001	4.0	3.4	2.3	2.0	minimale depressive Symptomatik	10.0	mittelgradige	WHODAS > 12	15.0	80.0	vorübergehende Reaktionen auf psychosoziale Stressoren	leichte Beeinträchtigung	80.0	viele Schwierigkeiten lösbar	viele Schwierigkeiten lösbar	mäßig	erhebliche adipos.ass.Symptomatik	5.0	1.0	2.0	2.0		geringe	geringe	keine Probleme beim Erlernen neuer Aufgaben	mäßige Probleme	sehr starke Beeinträchtigung	keine Probleme sich mind. 10 Minuten zu konzentrieren	starke Probleme	keine Probleme, den gesamten Körper zu waschen	mäßige Probleme
112.0	1973-01-25	2019-09-26	46.0	über 41 Jahre	1.6	122.5	47.8	47,4 bis 53,1	weiblich	119.5	bis 129 cm	kein Diabetes	kein Nikotin	0.0	0.0	0.0	2.8	0.4	4.2	4.9	3.1	1.0	minimale depressive Symptomatik	6.0	geringe	WHODAS <= 12	1.0	85.0	keine oder minimale Symptome	keine oder minimale Symptome	90.0	Beziehung funktioniert zufriedenstellend	Beziehung funktioniert zufriedenstellend	normal	erhebliche adipos.ass.Symptomatik	12.0	4.0	3.0	5.0		geringe	keine Probleme in der Haushaltsführung	keine Probleme beim Erlernen neuer Aufgaben	keine Probleme bei der Teilnahme an gesellschaftlichen Aktivitäten	keine emotionale Beeinträchtigung durch die gesundheitlichen Probleme	keine Probleme sich mind. 10 Minuten zu konzentrieren	keine Probleme 1 km zu Gehen	keine Probleme, den gesamten Körper zu waschen	keine Probleme beim Anziehen
113.0	1979-12-19	2019-09-26	39.0	bis 41 Jahre	1.63	154.0	58.0	größer 53,2	weiblich	133.8	130-159 cm	kein Diabetes	kein Nikotin	0.0	0.0	0.0	1.2	0.8	2.6	4.4	2.25	9.0	geringe	25.0	schwere somatische Symptomastärke	WHODAS > 12	26.0	55.0	mäßig ausgeprägte Symptome	mäßig oder ernsthaft ausgeprägte Symptome	60.0	deutlich dysfunktional, gelegentlich befriedigend	deutlich dysfunktional, gelegentlich befriedigend	mäßig	erhebliche adipos.ass.Symptomatik	17.0	4.0	4.0	9.0		sehr starke, nicht möglich	starke	keine Probleme beim Erlernen neuer Aufgaben	starke Probleme	sehr starke Beeinträchtigung	keine Probleme sich mind. 10 Minuten zu konzentrieren	sehr starke Probleme / nicht möglich	geringe Probleme	mäßige Probleme
114.0	1954-06-19	2019-09-19	65.0	über 41 Jahre	1.61	128.9	49.7	47,4 bis 53,1	weiblich	142.2	130-159 cm	kein Diabetes	kein Nikotin	0.0	0.0	0.0	5.2	3.6	4.2	5.6	4.65	23.0	schwere depressive Symptomatik	19.0	schwere somatische Symptomastärke	WHODAS > 12	42.0	70.0	leichte Beeinträchtigung	leichte Beeinträchtigung	70.0	viele Schwierigkeiten lösbar	viele Schwierigkeiten lösbar	deutlich	erhebliche adipos.ass.Symptomatik						sehr starke, nicht möglich	sehr starke, nicht möglich	sehr starke Probleme, nicht möglich	sehr starke Probleme, nicht möglich	sehr starke Beeinträchtigung	sehr starke Probleme/ nicht möglich	sehr starke Probleme / nicht möglich	starke Probleme	sehr starke Probleme/nicht möglich
115.0	1979-09-15	2019-09-19	40.0	bis 41 Jahre	1.6800000000000002	117.0	41.27	bis 47,3	weiblich	120.1	bis 129 cm	kein Diabetes	kein Nikotin	30.0	0.0	0.0	3.8	4.4	6.0	5.8	5.0	23.0	schwere depressive Symptomatik	20.0	schwere somatische Symptomastärke	WHODAS > 12	33.0	85.0	keine oder minimale Symptome	keine oder minimale Symptome	80.0	viele Schwierigkeiten lösbar	viele Schwierigkeiten lösbar	mäßig	erhebliche adipos.ass.Symptomatik						starke	sehr starke, nicht möglich	starke Probleme	mäßige Probleme	starke Beeinträchtigung	mäßige Probleme	starke Probleme	starke Probleme	starke Probleme
116.0	1982-10-31	2019-09-13	36.0	bis 41 Jahre	1.52	120.0	52.0	47,4 bis 53,1	weiblich	121.7	bis 129 cm	kein Diabetes	kein Nikotin	0.0	0.0	0.0	3.2	2.8	4.2	4.25	3.6	18.0	schwere depressive Symptomatik	18.0	schwere somatische Symptomastärke	WHODAS > 12	36.0	65.0	leichte Beeinträchtigung	leichte Beeinträchtigung	60.0	deutlich dysfunktional, gelegentlich befriedigend	deutlich dysfunktional, gelegentlich befriedigend	deutlich	moderate Symptomatik						starke	starke	geringe Probleme	sehr starke Probleme, nicht möglich	sehr starke Beeinträchtigung	mäßige Probleme	starke Probleme	starke Probleme	starke Probleme
117.0	1962-04-20	2020-04-23	58.0	über 41 Jahre	1.62	96.0	36.6	bis 47,3	weiblich	118.0	bis 129 cm	kein Diabetes	kein Nikotin	0.0	1.0	noch unbedenklich	0.6000000000000001	4.8	5.2	8.0	4.65	21.0	schwere depressive Symptomatik	16.0	schwere somatische Symptomastärke	WHODAS > 12	18.0	70.0	leichte Beeinträchtigung	leichte Beeinträchtigung	78.0	viele Schwierigkeiten lösbar	viele Schwierigkeiten lösbar	mäßig	erhebliche adipos.ass.Symptomatik	32.0	11.0	9.0	12.0		mäßige	geringe	starke Probleme	geringe Probleme	mäßige Beeinträchtigung	mäßige Probleme	mäßige Probleme	geringe Probleme	geringe Probleme
118.0	1976-06-26	2020-04-30	43.0	über 41 Jahre	1.53	104.0	43.1	bis 47,3	weiblich	122.0	bis 129 cm	Diabetes	kein Nikotin	0.0	1.0	noch unbedenklich	3.6	2.4	5.2	5.62	4.2	22.0	schwere depressive Symptomatik	23.0	schwere somatische Symptomastärke	WHODAS > 12	26.0	61.0	leichte Beeinträchtigung	leichte Beeinträchtigung	55.0	deutlich dysfunktional, gelegentlich befriedigend	deutlich dysfunktional, gelegentlich befriedigend	mäßig	erhebliche adipos.ass.Symptomatik	25.0	8.0	10.0	7.0		starke	starke	starke Probleme	starke Probleme	starke Beeinträchtigung	mäßige Probleme	sehr starke Probleme / nicht möglich	keine Probleme, den gesamten Körper zu waschen	geringe Probleme
119.0	1958-10-27	2020-04-30	61.0	über 41 Jahre	1.66	123.0	44.6	bis 47,3	weiblich	131.0	130-159 cm	Diabetes	kein Nikotin	10.0	1.0	noch unbedenklich	2.6	0.2	2.0	3.0	1.9500000000000002	7.0	geringe	13.0	mittelgradige	WHODAS > 12	30.0	78.0	vorübergehende Reaktionen auf psychosoziale Stressoren	leichte Beeinträchtigung	85.0	Beziehung funktioniert zufriedenstellend	Beziehung funktioniert zufriedenstellend	normal	erhebliche adipos.ass.Symptomatik	3.0	0.0	1.0	2.0		sehr starke, nicht möglich	starke	starke Probleme	starke Probleme	mäßige Beeinträchtigung	keine Probleme sich mind. 10 Minuten zu konzentrieren	sehr starke Probleme / nicht möglich	mäßige Probleme	mäßige Probleme
120.0	1978-08-17	2020-05-28	41.0	bis 41 Jahre	1.54	136.0	56.6	größer 53,2	weiblich	143.0	130-159 cm	kein Diabetes	kein Nikotin	0.0	3.0	noch unbedenklich	2.8	4.2	5.2	5.75	4.49	13.0	mittelgradige	16.0	schwere somatische Symptomastärke	WHODAS <= 12	12.0	80.0	vorübergehende Reaktionen auf psychosoziale Stressoren	leichte Beeinträchtigung	90.0	Beziehung funktioniert zufriedenstellend	Beziehung funktioniert zufriedenstellend	normal	erhebliche adipos.ass.Symptomatik	9.0	1.0	1.0	7.0		starke	starke	starke Probleme	starke Probleme	starke Beeinträchtigung	mäßige Probleme	starke Probleme	mäßige Probleme	geringe Probleme
121.0	1981-06-25	2020-04-12	38.0	bis 41 Jahre	1.6800000000000002	170.0	60.4	größer 53,2	weiblich	169.0	ab 160 cm	kein Diabetes	kein Nikotin	2.0	0.0	0.0	2.6	3.0	5.6	5.75	4.24	16.0	schwere depressive Symptomatik	19.0	schwere somatische Symptomastärke	WHODAS > 12	30.0	60.0	mäßig ausgeprägte Symptome	mäßig oder ernsthaft ausgeprägte Symptome	60.0	deutlich dysfunktional, gelegentlich befriedigend	deutlich dysfunktional, gelegentlich befriedigend	deutlich	erhebliche adipos.ass.Symptomatik	28.0	12.0	8.0	8.0		starke	sehr starke, nicht möglich	mäßige Probleme	mäßige Probleme	sehr starke Beeinträchtigung	geringe Probleme	mäßige Probleme	mäßige Probleme	geringe Probleme
122.0	1959-04-06	2020-01-23	60.0	über 41 Jahre	1.71	136.0	47.3	bis 47,3	weiblich	144.5	130-159 cm	kein Diabetes	kein Nikotin	0.0	0.0	0.0	2.6	1.0	3.6	4.75	2.96	10.0	mittelgradige	10.0	mittelgradige	WHODAS > 12	24.0	75.0	vorübergehende Reaktionen auf psychosoziale Stressoren	leichte Beeinträchtigung	80.0	viele Schwierigkeiten lösbar	viele Schwierigkeiten lösbar	Grenzfall	erhebliche adipos.ass.Symptomatik	12.0	3.0	7.0	2.0		starke	mäßige	mäßige Probleme	starke Probleme	starke Beeinträchtigung	geringe Probleme	mäßige Probleme	geringe Probleme	keine Probleme beim Anziehen
123.0	1994-08-10	2020-06-04	25.0	bis 41 Jahre	1.67	150.0	53.2	größer 53,2	weiblich	161.5	ab 160 cm	kein Diabetes	Nikotin	16.5	2.0	noch unbedenklich	2.8	2.0	2.4	4.25	2.56	13.0	mittelgradige	20.0	schwere somatische Symptomastärke	WHODAS > 12	34.0	50.0	ernsthafte Symptome wie Suizidgedanken	mäßig oder ernsthaft ausgeprägte Symptome	60.0	deutlich dysfunktional, gelegentlich befriedigend	deutlich dysfunktional, gelegentlich befriedigend	deutlich	erhebliche adipos.ass.Symptomatik	35.0	12.0	8.0	15.0		sehr starke, nicht möglich	sehr starke, nicht möglich	mäßige Probleme	starke Probleme	sehr starke Beeinträchtigung	mäßige Probleme	sehr starke Probleme / nicht möglich	sehr starke Probleme, nicht möglich	sehr starke Probleme/nicht möglich
124.0	1959-05-09	2020-06-04	61.0	über 41 Jahre	1.63	113.0	42.5	bis 47,3	weiblich	144.0	130-159 cm	kein Diabetes	kein Nikotin	0.0	1.0	noch unbedenklich	2.4	2.8	5.0	5.37	3.89	8.0	geringe	9.0	geringe	WHODAS > 12	28.0	70.0	leichte Beeinträchtigung	leichte Beeinträchtigung	75.0	viele Schwierigkeiten lösbar	viele Schwierigkeiten lösbar	leicht psychisch krank	erhebliche adipos.ass.Symptomatik	19.0	2.0	7.0	10.0		starke	starke	keine Probleme beim Erlernen neuer Aufgaben	mäßige Probleme	starke Beeinträchtigung	keine Probleme sich mind. 10 Minuten zu konzentrieren	starke Probleme	starke Probleme	starke Probleme
125.0	1977-06-12	2020-06-04	42.0	über 41 Jahre	1.64	158.0	57.7	größer 53,2	weiblich	157.0	130-159 cm	Diabetes	Nikotin	40.0	0.0	0.0	3.0	2.2	4.8	4.87	3.72	9.0	geringe	14.0	mittelgradige	WHODAS > 12	35.0	55.0	mäßig ausgeprägte Symptome	mäßig oder ernsthaft ausgeprägte Symptome	70.0	viele Schwierigkeiten lösbar	viele Schwierigkeiten lösbar	Grenzfall	erhebliche adipos.ass.Symptomatik	24.0	5.0	8.0	11.0		sehr starke, nicht möglich	sehr starke, nicht möglich	starke Probleme	sehr starke Probleme, nicht möglich	sehr starke Beeinträchtigung	mäßige Probleme	sehr starke Probleme / nicht möglich	sehr starke Probleme, nicht möglich	sehr starke Probleme/nicht möglich
126.0	1981-01-03	2020-06-04	39.0	bis 41 Jahre	1.64	146.5	54.47	größer 53,2	weiblich	137.5	130-159 cm	kein Diabetes	kein Nikotin	0.0	0.0	0.0	1.8	1.2	5.0	4.5		5.0	geringe	7.0	geringe	WHODAS > 12	22.0	65.0	leichte Beeinträchtigung	leichte Beeinträchtigung	85.0	Beziehung funktioniert zufriedenstellend	Beziehung funktioniert zufriedenstellend	nicht beurteilbar	erhebliche adipos.ass.Symptomatik	18.0	9.0	6.0	3.0		sehr starke, nicht möglich	starke	mäßige Probleme	mäßige Probleme	sehr starke Beeinträchtigung	keine Probleme sich mind. 10 Minuten zu konzentrieren	sehr starke Probleme / nicht möglich	keine Probleme, den gesamten Körper zu waschen	keine Probleme beim Anziehen
128.0	1964-09-01	2018-12-12	54.0	über 41 Jahre	1.6	135.0	52.7	47,4 bis 53,1	weiblich			kein Diabetes	kein Nikotin	0.0	0.0	0.0	2.4	0.2	3.0	3.5	2.28	4.0	minimale depressive Symptomatik	27.0	schwere somatische Symptomastärke	WHODAS > 12	27.0	68.0	leichte Beeinträchtigung	leichte Beeinträchtigung	85.0	Beziehung funktioniert zufriedenstellend	Beziehung funktioniert zufriedenstellend	nicht beurteilbar	erhebliche adipos.ass.Symptomatik						sehr starke, nicht möglich	sehr starke, nicht möglich	mäßige Probleme	geringe Probleme	geringe Beeinträchtigung	keine Probleme sich mind. 10 Minuten zu konzentrieren	sehr starke Probleme / nicht möglich	sehr starke Probleme, nicht möglich	sehr starke Probleme/nicht möglich
132.0	1987-06-02	2020-07-16	33.0	bis 41 Jahre	1.63	165.0	62.1	größer 53,2	weiblich	174.0	ab 160 cm	Diabetes	kein Nikotin	0.0	0.0	0.0	1.2	1.0	3.0	4.15	2.33	9.0	geringe	10.0	mittelgradige	WHODAS > 12	26.0	70.0	leichte Beeinträchtigung	leichte Beeinträchtigung	80.0	viele Schwierigkeiten lösbar	viele Schwierigkeiten lösbar	Grenzfall	erhebliche adipos.ass.Symptomatik	16.0	4.0	2.0	10.0	schwach	sehr starke, nicht möglich	mäßige	geringe Probleme	sehr starke Probleme, nicht möglich	sehr starke Beeinträchtigung	keine Probleme sich mind. 10 Minuten zu konzentrieren	sehr starke Probleme / nicht möglich	keine Probleme, den gesamten Körper zu waschen	geringe Probleme
133.0	1990-06-16	2020-06-18	30.0	bis 41 Jahre	1.7	148.0	51.2	47,4 bis 53,1	weiblich	150.0	130-159 cm	kein Diabetes	kein Nikotin	0.0	1.0	noch unbedenklich	3.0	1.4	2.6	3.5	2.63	5.0	geringe	7.0	geringe	WHODAS <= 12	11.0	90.0	keine oder minimale Symptome	keine oder minimale Symptome	90.0	Beziehung funktioniert zufriedenstellend	Beziehung funktioniert zufriedenstellend	nicht beurteilbar	erhebliche adipos.ass.Symptomatik	10.0	1.0		5.0	schwach	geringe	starke	keine Probleme beim Erlernen neuer Aufgaben	mäßige Probleme	geringe Beeinträchtigung	keine Probleme sich mind. 10 Minuten zu konzentrieren	geringe Probleme	keine Probleme, den gesamten Körper zu waschen	keine Probleme beim Anziehen
134.0	2000-02-14	2020-06-18	20.0	bis 41 Jahre	1.7	130.0	45.0	bis 47,3	weiblich	149.0	130-159 cm	Diabetes	kein Nikotin	0.0	0.0	0.0	2.0	3.2	4.0	4.5	3.43	9.0	geringe	16.0	schwere somatische Symptomastärke	WHODAS > 12	17.0	68.0	leichte Beeinträchtigung	leichte Beeinträchtigung	70.0	viele Schwierigkeiten lösbar	viele Schwierigkeiten lösbar	leicht psychisch krank	erhebliche adipos.ass.Symptomatik	14.0	7.0	3.0	4.0	schwach	mäßige	starke	geringe Probleme	mäßige Probleme	mäßige Beeinträchtigung	keine Probleme sich mind. 10 Minuten zu konzentrieren	mäßige Probleme	keine Probleme, den gesamten Körper zu waschen	keine Probleme beim Anziehen
135.0	1997-10-09	2020-06-18	22.0	bis 41 Jahre	1.72	132.0	44.6	bis 47,3	weiblich	143.5	130-159 cm	kein Diabetes	Nikotin	0.5	1.0	noch unbedenklich	3.8	3.0	5.0	5.74	4.38	15.0	schwere depressive Symptomatik	18.0	schwere somatische Symptomastärke	WHODAS > 12	30.0	53.0	mäßig ausgeprägte Symptome	mäßig oder ernsthaft ausgeprägte Symptome	65.0	viele Schwierigkeiten lösbar	viele Schwierigkeiten lösbar	deutlich	erhebliche adipos.ass.Symptomatik	26.0	9.0	13.0	14.0	schwach	mäßige	sehr starke, nicht möglich	geringe Probleme	starke Probleme	sehr starke Beeinträchtigung	keine Probleme sich mind. 10 Minuten zu konzentrieren	sehr starke Probleme / nicht möglich	mäßige Probleme	mäßige Probleme
136.0	1981-12-27	2020-06-18	38.0	bis 41 Jahre	1.68	146.0	51.73	47,4 bis 53,1	weiblich	137.0	130-159 cm	kein Diabetes	kein Nikotin	0.0	1.0	noch unbedenklich	1.4	1.4	2.8	5.25	2.71	2.0	minimale depressive Symptomatik	5.0	geringe	WHODAS <= 12	10.0	90.0	keine oder minimale Symptome	keine oder minimale Symptome	90.0	Beziehung funktioniert zufriedenstellend	Beziehung funktioniert zufriedenstellend	nicht beurteilbar	erhebliche adipos.ass.Symptomatik	10.0	0.0	4.0	6.0	normal	mäßige	geringe	keine Probleme beim Erlernen neuer Aufgaben	keine Probleme bei der Teilnahme an gesellschaftlichen Aktivitäten	mäßige Beeinträchtigung	keine Probleme sich mind. 10 Minuten zu konzentrieren	keine Probleme 1 km zu Gehen	keine Probleme, den gesamten Körper zu waschen	keine Probleme beim Anziehen
137.0	1981-07-03	2020-07-09	39.0	bis 41 Jahre	1.75	154.0	50.87	47,4 bis 53,1	weiblich	146.0	130-159 cm	kein Diabetes	Nikotin	6.0	1.0	noch unbedenklich	2.8	4.0	4.4	5.5	4.17	2.0	minimale depressive Symptomatik	10.0	mittelgradige	WHODAS <= 12	5.0	90.0	keine oder minimale Symptome	keine oder minimale Symptome	90.0	Beziehung funktioniert zufriedenstellend	Beziehung funktioniert zufriedenstellend	nicht beurteilbar	erhebliche adipos.ass.Symptomatik	10.0	0.0	4.0	6.0	stark	geringe	geringe	geringe Probleme	geringe Probleme	geringe Beeinträchtigung	geringe Probleme	keine Probleme 1 km zu Gehen	geringe Probleme	geringe Probleme
145.0	1987-09-10	2019-07-11	31.0	bis 41 Jahre			44.2	bis 47,3	weiblich			kein Diabetes	Nikotin	10.0	0.0	0.0	3.8	3.2	4.6	8.8	5.1	13.0	mittelgradige	14.0	mittelgradige	WHODAS > 12	18.0	82.0	keine oder minimale Symptome	keine oder minimale Symptome	80.0	viele Schwierigkeiten lösbar	viele Schwierigkeiten lösbar	leicht psychisch krank	erhebliche adipos.ass.Symptomatik						mäßige	starke	keine Probleme beim Erlernen neuer Aufgaben	geringe Probleme	starke Beeinträchtigung	keine Probleme sich mind. 10 Minuten zu konzentrieren	mäßige Probleme	mäßige Probleme	mäßige Probleme
146.0	1993-11-08	2020-07-16	26.0	bis 41 Jahre	1.65	145.0	53.26	größer 53,2	weiblich	128.0	bis 129 cm	Diabetes	kein Nikotin	2.0	0.0	0.0	1.4	4.6	6.0	8.0	5.0	22.0	schwere depressive Symptomatik	18.0	schwere somatische Symptomastärke	WHODAS > 12	29.0	58.0	mäßig ausgeprägte Symptome	mäßig oder ernsthaft ausgeprägte Symptome	70.0	viele Schwierigkeiten lösbar	viele Schwierigkeiten lösbar	deutlich	erhebliche adipos.ass.Symptomatik	20.0	4.0	8.0	8.0	schwach	starke	starke	starke Probleme	starke Probleme	starke Beeinträchtigung	geringe Probleme	starke Probleme	mäßige Probleme	starke Probleme
147.0	1984-09-03	2020-07-16	35.0	bis 41 Jahre	1.56	126.0	51.77	47,4 bis 53,1	weiblich	150.0	130-159 cm	kein Diabetes	kein Nikotin	18.0	0.0	0.0	4.8	3.8	4.2	4.6	4.6	21.0	schwere depressive Symptomatik	17.0	schwere somatische Symptomastärke	WHODAS > 12	27.0	50.0	ernsthafte Symptome wie Suizidgedanken	mäßig oder ernsthaft ausgeprägte Symptome	45.0	deutlich dysfunktional, gelegentlich befriedigend	deutlich dysfunktional, gelegentlich befriedigend	deutlich	erhebliche adipos.ass.Symptomatik	36.0	7.0	14.0	15.0	normal	mäßige	geringe	starke Probleme	starke Probleme	starke Beeinträchtigung	mäßige Probleme	geringe Probleme	keine Probleme, den gesamten Körper zu waschen	mäßige Probleme
149.0	1966-10-04	2020-08-06	53.0	über 41 Jahre	1.61	112.4	43.36	bis 47,3	weiblich	137.0	130-159 cm	kein Diabetes	kein Nikotin	45.0	0.0	0.0	5.4	4.8	3.8	4.9	3.48	10.0	mittelgradige	17.0	schwere somatische Symptomastärke	WHODAS > 12	13.0	65.0	leichte Beeinträchtigung	leichte Beeinträchtigung	65.0	viele Schwierigkeiten lösbar	viele Schwierigkeiten lösbar	mäßig	erhebliche adipos.ass.Symptomatik	11.0	1.0	8.0	5.0		keine Schwierigkeiten 30 Minuten Stehen	mäßige	geringe Probleme	geringe Probleme	mäßige Beeinträchtigung	keine Probleme sich mind. 10 Minuten zu konzentrieren	keine Probleme 1 km zu Gehen	geringe Probleme	mäßige Probleme
150.0	1984-06-24	2020-08-13	36.0	bis 41 Jahre	1.66	142.0	51.56	47,4 bis 53,1	weiblich	139.0	130-159 cm	kein Diabetes	kein Nikotin	0.0	1.0	noch unbedenklich	3.0	0.2	2.4	3.13	2.18	2.0	minimale depressive Symptomatik	4.0	minimale somatische Symptomastärke	WHODAS <= 12	3.0	80.0	vorübergehende Reaktionen auf psychosoziale Stressoren	leichte Beeinträchtigung	85.0	Beziehung funktioniert zufriedenstellend	Beziehung funktioniert zufriedenstellend	normal	erhebliche adipos.ass.Symptomatik	21.0	4.0	8.0	9.0	schwach	mäßige	geringe	keine Probleme beim Erlernen neuer Aufgaben	keine Probleme bei der Teilnahme an gesellschaftlichen Aktivitäten	keine emotionale Beeinträchtigung durch die gesundheitlichen Probleme	keine Probleme sich mind. 10 Minuten zu konzentrieren	keine Probleme 1 km zu Gehen	keine Probleme, den gesamten Körper zu waschen	keine Probleme beim Anziehen
151.0	1991-11-26	2020-08-13	28.0	bis 41 Jahre	1.7	122.0	42.2	bis 47,3	weiblich	127.0	bis 129 cm	Diabetes	kein Nikotin	0.0	1.0	noch unbedenklich	5.0	5.8	5.8	6.0	5.65	11.0	mittelgradige	23.0	schwere somatische Symptomastärke	WHODAS > 12	32.0	65.0	leichte Beeinträchtigung	leichte Beeinträchtigung	73.0	viele Schwierigkeiten lösbar	viele Schwierigkeiten lösbar	leicht psychisch krank	erhebliche adipos.ass.Symptomatik	33.0	10.0	12.0	11.0	stark	mäßige	starke	keine Probleme beim Erlernen neuer Aufgaben	starke Probleme	sehr starke Beeinträchtigung	mäßige Probleme	starke Probleme	starke Probleme	starke Probleme
153.0	1987-09-18	2020-09-17	32.0	bis 41 Jahre	1.69	175.5	61.4	größer 53,2	weiblich	159.0	130-159 cm	kein Diabetes	Nikotin	1.0	2.0	noch unbedenklich	0.2	0.2	2.8	3.75	1.74	6.0	geringe	6.0	geringe	WHODAS <= 12	6.0	85.0	keine oder minimale Symptome	keine oder minimale Symptome	80.0	viele Schwierigkeiten lösbar	viele Schwierigkeiten lösbar	normal	erhebliche adipos.ass.Symptomatik	7.0	1.0	1.0	5.0	normal	geringe	keine Probleme in der Haushaltsführung	keine Probleme beim Erlernen neuer Aufgaben	keine Probleme bei der Teilnahme an gesellschaftlichen Aktivitäten	geringe Beeinträchtigung	keine Probleme sich mind. 10 Minuten zu konzentrieren	mäßige Probleme	geringe Probleme	geringe Probleme
154.0	1968-11-08	2020-08-25	51.0	über 41 Jahre	1.74	170.0	56.2	größer 53,2	weiblich	159.0	130-159 cm	kein Diabetes	kein Nikotin	25.0	2.0	noch unbedenklich	3.2	3.6	6.0	6.0	4.7	10.0	mittelgradige	14.0	mittelgradige	WHODAS > 12	29.0	70.0	leichte Beeinträchtigung	leichte Beeinträchtigung	75.0	viele Schwierigkeiten lösbar	viele Schwierigkeiten lösbar	mäßig	erhebliche adipos.ass.Symptomatik	7.0	2.0	0.0	5.0	normal	sehr starke, nicht möglich	sehr starke, nicht möglich	keine Probleme beim Erlernen neuer Aufgaben	sehr starke Probleme, nicht möglich	mäßige Beeinträchtigung	keine Probleme sich mind. 10 Minuten zu konzentrieren	starke Probleme	starke Probleme	sehr starke Probleme/nicht möglich
155.0	1993-05-05	2020-09-10	27.0	bis 41 Jahre	1.73	130.2	43.5	bis 47,3	weiblich	141.0	130-159 cm	Diabetes	kein Nikotin	0.0	2.0	noch unbedenklich	3.2	5.6	4.6	4.75	4.54	12.0	mittelgradige	5.0	geringe	WHODAS > 12	22.0	60.0	mäßig ausgeprägte Symptome	mäßig oder ernsthaft ausgeprägte Symptome	60.0	deutlich dysfunktional, gelegentlich befriedigend	deutlich dysfunktional, gelegentlich befriedigend	mäßig	erhebliche adipos.ass.Symptomatik	33.0	10.0	12.0	11.0	schwach	mäßige	starke	keine Probleme beim Erlernen neuer Aufgaben	mäßige Probleme	starke Beeinträchtigung	mäßige Probleme	starke Probleme	keine Probleme, den gesamten Körper zu waschen	starke Probleme
156.0	1975-07-07	2020-09-10	45.0	über 41 Jahre	1.67	151.5	54.3	größer 53,2	weiblich	147.0	130-159 cm	kein Diabetes	kein Nikotin	2.5	1.0	noch unbedenklich	1.0	0.2	3.4	3.4	2.0	4.0	minimale depressive Symptomatik	14.0	mittelgradige	WHODAS > 12	13.0	85.0	keine oder minimale Symptome	keine oder minimale Symptome	85.0	Beziehung funktioniert zufriedenstellend	Beziehung funktioniert zufriedenstellend	Grenzfall	erhebliche adipos.ass.Symptomatik	11.0	3.0	2.0	6.0	normal	mäßige	mäßige	mäßige Probleme	starke Probleme	sehr starke Beeinträchtigung	keine Probleme sich mind. 10 Minuten zu konzentrieren	sehr starke Probleme / nicht möglich	geringe Probleme	geringe Probleme
157.0	1992-08-07	2020-09-17	28.0	bis 41 Jahre	1.67	151.5	54.3	größer 53,2	weiblich	147.0	130-159 cm	kein Diabetes	kein Nikotin	2.0	1.0	noch unbedenklich	1.0	0.2	3.4	3.4	2.0	4.0	minimale depressive Symptomatik	14.0	mittelgradige	WHODAS > 12	13.0	75.0	vorübergehende Reaktionen auf psychosoziale Stressoren	leichte Beeinträchtigung	83.0	Beziehung funktioniert zufriedenstellend	Beziehung funktioniert zufriedenstellend	leicht psychisch krank	schwerste Symtomatik	11.0	3.0	2.0	6.0	normal	geringe	geringe	keine Probleme beim Erlernen neuer Aufgaben	mäßige Probleme	mäßige Beeinträchtigung	geringe Probleme	mäßige Probleme	mäßige Probleme	mäßige Probleme
158.0	1969-10-03	2020-09-03	50.0	über 41 Jahre	1.63	122.2	50.0	47,4 bis 53,1	weiblich	141.0	130-159 cm	kein Diabetes	Nikotin	12.0	2.0	noch unbedenklich	4.0	1.8	2.8	4.25	3.21	6.0	geringe	17.0	schwere somatische Symptomastärke	WHODAS > 12	14.0	70.0	leichte Beeinträchtigung	leichte Beeinträchtigung	75.0	viele Schwierigkeiten lösbar	viele Schwierigkeiten lösbar	leicht psychisch krank	erhebliche adipos.ass.Symptomatik	5.0	1.0	1.0	3.0	stark	starke	starke	keine Probleme beim Erlernen neuer Aufgaben	keine Probleme bei der Teilnahme an gesellschaftlichen Aktivitäten	keine emotionale Beeinträchtigung durch die gesundheitlichen Probleme	keine Probleme sich mind. 10 Minuten zu konzentrieren	starke Probleme	keine Probleme, den gesamten Körper zu waschen	mäßige Probleme
160.0	1983-05-30	2020-09-03	37.0	bis 41 Jahre	1.71	141.2	48.3	47,4 bis 53,1	weiblich	140.0	130-159 cm	kein Diabetes	kein Nikotin	0.0	2.0	noch unbedenklich	4.8	2.4	3.6	5.25	4.0	4.0	minimale depressive Symptomatik	11.0	mittelgradige	WHODAS > 12	22.0	60.0	mäßig ausgeprägte Symptome	mäßig oder ernsthaft ausgeprägte Symptome	62.0	viele Schwierigkeiten lösbar	viele Schwierigkeiten lösbar	mäßig	erhebliche adipos.ass.Symptomatik	26.0	8.0	7.0	11.0	normal	sehr starke, nicht möglich	mäßige	keine Probleme beim Erlernen neuer Aufgaben	starke Probleme	starke Beeinträchtigung	keine Probleme sich mind. 10 Minuten zu konzentrieren	sehr starke Probleme / nicht möglich	mäßige Probleme	geringe Probleme
165.0	1964-08-12	2020-08-27	56.0	über 41 Jahre	1.6	140.0	54.7	größer 53,2	weiblich	160.0	ab 160 cm	kein Diabetes	kein Nikotin	0.0	2.0	noch unbedenklich	3.4	1.6	3.2	4.5	3.17	7.0	geringe	10.0	mittelgradige	WHODAS > 12	14.0	70.0	leichte Beeinträchtigung	leichte Beeinträchtigung	80.0	viele Schwierigkeiten lösbar	viele Schwierigkeiten lösbar	Grenzfall	erhebliche adipos.ass.Symptomatik	12.0	1.0	0.0	11.0	normal	starke	mäßige	geringe Probleme	starke Probleme	starke Beeinträchtigung	keine Probleme sich mind. 10 Minuten zu konzentrieren	geringe Probleme	keine Probleme, den gesamten Körper zu waschen	keine Probleme beim Anziehen
166.0	1984-06-24	2020-08-13	36.0	bis 41 Jahre	1.66	142.0	51.53	47,4 bis 53,1	weiblich	139.0	130-159 cm	kein Diabetes	kein Nikotin	0.0	2.0	noch unbedenklich	3.0	0.2	2.4	3.1	2.18	2.0	minimale depressive Symptomatik	4.0	minimale somatische Symptomastärke	WHODAS > 12	21.0	80.0	vorübergehende Reaktionen auf psychosoziale Stressoren	leichte Beeinträchtigung	80.0	viele Schwierigkeiten lösbar	viele Schwierigkeiten lösbar	Grenzfall	erhebliche adipos.ass.Symptomatik	21.0	4.0	8.0	9.0	schwach	mäßige	geringe	keine Probleme beim Erlernen neuer Aufgaben	keine Probleme bei der Teilnahme an gesellschaftlichen Aktivitäten	keine emotionale Beeinträchtigung durch die gesundheitlichen Probleme	keine Probleme sich mind. 10 Minuten zu konzentrieren	keine Probleme 1 km zu Gehen	keine Probleme, den gesamten Körper zu waschen	keine Probleme beim Anziehen
167.0	1979-04-20	2020-08-13	41.0	bis 41 Jahre	1.66	116.0	43.6	bis 47,3	weiblich	133.0	130-159 cm	Diabetes	Nikotin	10.0	2.0	noch unbedenklich	1.8	0.8	2.8	3.0	2.05	8.0	geringe	17.0	schwere somatische Symptomastärke	WHODAS <= 12	4.0	80.0	vorübergehende Reaktionen auf psychosoziale Stressoren	leichte Beeinträchtigung	80.0	viele Schwierigkeiten lösbar	viele Schwierigkeiten lösbar	Grenzfall	erhebliche adipos.ass.Symptomatik	22.0	6.0	1.0	15.0	normal	mäßige	geringe	geringe Probleme	geringe Probleme	geringe Beeinträchtigung	geringe Probleme	mäßige Probleme	keine Probleme, den gesamten Körper zu waschen	keine Probleme beim Anziehen
168.0	1992-04-24	2020-08-20	28.0	bis 41 Jahre	1.67	140.0	50.2	47,4 bis 53,1	weiblich	142.0	130-159 cm	kein Diabetes	Nikotin	5.0	2.0	noch unbedenklich	0.8	1.6	3.4	3.5	2.3	9.0	geringe	12.0	mittelgradige	WHODAS <= 12	12.0	60.0	mäßig ausgeprägte Symptome	mäßig oder ernsthaft ausgeprägte Symptome	70.0	viele Schwierigkeiten lösbar	viele Schwierigkeiten lösbar	leicht psychisch krank	erhebliche adipos.ass.Symptomatik	6.0	0.0	2.0	4.0	normal	starke	mäßige	keine Probleme beim Erlernen neuer Aufgaben	keine Probleme bei der Teilnahme an gesellschaftlichen Aktivitäten	mäßige Beeinträchtigung	keine Probleme sich mind. 10 Minuten zu konzentrieren	starke Probleme	keine Probleme, den gesamten Körper zu waschen	keine Probleme beim Anziehen
169.0	1972-11-29	2020-08-20	47.0	über 41 Jahre	1.63	130.0	48.9	47,4 bis 53,1	weiblich	149.0	130-159 cm	kein Diabetes	kein Nikotin	0.0	1.0	noch unbedenklich	2.6	2.0	4.4	4.13	3.28	12.0	mittelgradige	15.0	schwere somatische Symptomastärke	WHODAS > 12	26.0	65.0	leichte Beeinträchtigung	leichte Beeinträchtigung	70.0	viele Schwierigkeiten lösbar	viele Schwierigkeiten lösbar	leicht psychisch krank	erhebliche adipos.ass.Symptomatik	12.0	3.0	2.0	7.0	normal	sehr starke, nicht möglich	starke	keine Probleme beim Erlernen neuer Aufgaben	starke Probleme	starke Beeinträchtigung	keine Probleme sich mind. 10 Minuten zu konzentrieren	starke Probleme	mäßige Probleme	mäßige Probleme
170.0	1985-12-21	2020-08-20	34.0	bis 41 Jahre	1.63	131.0	49.3	47,4 bis 53,1	weiblich	157.0	130-159 cm	kein Diabetes	kein Nikotin	6.0	4.0	noch unbedenklich	2.2	3.4	4.6	5.5	3.93	6.0	geringe	14.0	mittelgradige	WHODAS > 12	27.0	65.0	leichte Beeinträchtigung	leichte Beeinträchtigung	80.0	viele Schwierigkeiten lösbar	viele Schwierigkeiten lösbar	Grenzfall	erhebliche adipos.ass.Symptomatik	7.0	0.0	7.0	0.0	stark	mäßige	starke	starke Probleme	sehr starke Probleme, nicht möglich	starke Beeinträchtigung	geringe Probleme	starke Probleme	mäßige Probleme	mäßige Probleme
174.0	1987-09-18	2020-09-17	32.0	bis 41 Jahre	1.69	175.4	61.4	größer 53,2	weiblich	159.0	130-159 cm	kein Diabetes	Nikotin	0.0	0.0	0.0	0.2	0.2	2.8	3.75	1.74	6.0	geringe	6.0	geringe	WHODAS <= 12	6.0	85.0	keine oder minimale Symptome	keine oder minimale Symptome	80.0	viele Schwierigkeiten lösbar	viele Schwierigkeiten lösbar	nicht beurteilbar	erhebliche adipos.ass.Symptomatik	7.0	1.0	1.0	5.0	normal	geringe	keine Probleme in der Haushaltsführung	keine Probleme beim Erlernen neuer Aufgaben	keine Probleme bei der Teilnahme an gesellschaftlichen Aktivitäten	geringe Beeinträchtigung	keine Probleme sich mind. 10 Minuten zu konzentrieren	mäßige Probleme	geringe Probleme	geringe Probleme
175.0	1968-11-08	2020-09-25	51.0	über 41 Jahre	1.74	170.0	56.2	größer 53,2	weiblich	159.0	130-159 cm	kein Diabetes	kein Nikotin	0.0	0.0	0.0	3.2	3.6	6.0	6.0	4.7	10.0	mittelgradige	14.0	mittelgradige	WHODAS > 12	29.0	70.0	leichte Beeinträchtigung	leichte Beeinträchtigung	75.0	viele Schwierigkeiten lösbar	viele Schwierigkeiten lösbar	mäßig	erhebliche adipos.ass.Symptomatik	7.0	2.0	0.0	5.0	normal	starke	starke	mäßige Probleme	mäßige Probleme	starke Beeinträchtigung	geringe Probleme	starke Probleme	mäßige Probleme	mäßige Probleme
176.0	1996-11-26	2020-09-25	23.0	bis 41 Jahre	1.68	138.0	48.9	47,4 bis 53,1	weiblich	144.0	130-159 cm	kein Diabetes	kein Nikotin	0.0	0.0	0.0	1.2	3.0	5.0	5.4	3.6	9.0	geringe	16.0	schwere somatische Symptomastärke	WHODAS > 12	22.0	60.0	mäßig ausgeprägte Symptome	mäßig oder ernsthaft ausgeprägte Symptome	70.0	viele Schwierigkeiten lösbar	viele Schwierigkeiten lösbar	mäßig	erhebliche adipos.ass.Symptomatik	14.0	2.0	3.0	2.0	stark	geringe	mäßige	geringe Probleme	starke Probleme	sehr starke Beeinträchtigung	keine Probleme sich mind. 10 Minuten zu konzentrieren	starke Probleme	keine Probleme, den gesamten Körper zu waschen	keine Probleme beim Anziehen
177.0	1962-01-03	2020-09-24	58.0	über 41 Jahre	1.56	156.0	68.1	größer 53,2	weiblich	156.0	130-159 cm	kein Diabetes	kein Nikotin	0.0	0.0	0.0	1.2	1.0	3.6	5.25	2.7	8.0	geringe	6.0	geringe	WHODAS > 12	20.0	70.0	leichte Beeinträchtigung	leichte Beeinträchtigung	75.0	viele Schwierigkeiten lösbar	viele Schwierigkeiten lösbar	leicht psychisch krank	erhebliche adipos.ass.Symptomatik	15.0	2.0	4.0	9.0	normal	sehr starke, nicht möglich	starke	mäßige Probleme	starke Probleme	starke Beeinträchtigung	keine Probleme sich mind. 10 Minuten zu konzentrieren	sehr starke Probleme / nicht möglich	geringe Probleme	geringe Probleme
178.0	1987-01-05	2020-10-01	33.0	bis 41 Jahre	1.7	173.0	59.9	größer 53,2	weiblich	145.0	130-159 cm	kein Diabetes	kein Nikotin	0.0	2.0	noch unbedenklich	1.4	1.8	3.6	3.9	2.7	4.0	minimale depressive Symptomatik	8.0	geringe	WHODAS > 12	16.0	80.0	vorübergehende Reaktionen auf psychosoziale Stressoren	leichte Beeinträchtigung	85.0	Beziehung funktioniert zufriedenstellend	Beziehung funktioniert zufriedenstellend	normal	erhebliche adipos.ass.Symptomatik	6.0	1.0	1.0	4.0	normal	mäßige	mäßige	keine Probleme beim Erlernen neuer Aufgaben	mäßige Probleme	sehr starke Beeinträchtigung	keine Probleme sich mind. 10 Minuten zu konzentrieren	starke Probleme	keine Probleme, den gesamten Körper zu waschen	keine Probleme beim Anziehen
180.0	1988-02-18	2020-10-01	32.0	bis 41 Jahre	1.68	128.7	45.6	bis 47,3	weiblich	143.0	130-159 cm	Diabetes	kein Nikotin	0.0	0.0	0.0	3.0	1.6	4.8	4.8	3.44	9.0	geringe	22.0	schwere somatische Symptomastärke	WHODAS > 12	28.0	65.0	leichte Beeinträchtigung	leichte Beeinträchtigung	70.0	viele Schwierigkeiten lösbar	viele Schwierigkeiten lösbar	leicht psychisch krank	erhebliche adipos.ass.Symptomatik	23.0	3.0	9.0	11.0	stark	starke	mäßige	keine Probleme beim Erlernen neuer Aufgaben	starke Probleme	starke Beeinträchtigung	geringe Probleme	starke Probleme	mäßige Probleme	geringe Probleme
184.0	1967-08-23	2020-10-15	53.0	über 41 Jahre	1.6	128.0	50.0	47,4 bis 53,1	weiblich	137.0	130-159 cm	kein Diabetes	kein Nikotin		0.0	0.0	3.0	6.5	5.0	5.6	5.0	11.0	mittelgradige	16.0	schwere somatische Symptomastärke	WHODAS > 12	28.0	75.0	vorübergehende Reaktionen auf psychosoziale Stressoren	leichte Beeinträchtigung	70.0	viele Schwierigkeiten lösbar	viele Schwierigkeiten lösbar	leicht psychisch krank	erhebliche adipos.ass.Symptomatik	23.0	4.0	7.0	12.0	stark	starke	mäßige	mäßige Probleme	mäßige Probleme	starke Beeinträchtigung	starke Probleme	sehr starke Probleme / nicht möglich	starke Probleme	mäßige Probleme
185.0	1972-09-09	2020-10-15	48.0	über 41 Jahre	1.65	142.0	52.2	47,4 bis 53,1	weiblich	142.0	130-159 cm	kein Diabetes	Nikotin		0.0	0.0	1.2	3.8	4.6	5.6	3.8	15.0	schwere depressive Symptomatik	10.0	mittelgradige	WHODAS > 12	38.0	65.0	leichte Beeinträchtigung	leichte Beeinträchtigung	70.0	viele Schwierigkeiten lösbar	viele Schwierigkeiten lösbar	mäßig	erhebliche adipos.ass.Symptomatik	25.0	8.0	7.0	10.0	normal	sehr starke, nicht möglich	sehr starke, nicht möglich	sehr starke Probleme, nicht möglich	starke Probleme	sehr starke Beeinträchtigung	sehr starke Probleme/ nicht möglich	mäßige Probleme	mäßige Probleme	starke Probleme
186.0	1983-10-21	2020-10-29	37.0	bis 41 Jahre	1.64	123.0	45.7	bis 47,3	weiblich	135.0	130-159 cm	kein Diabetes	kein Nikotin		0.0	0.0	0.0	0.0	3.6	4.4	2.0	12.0	mittelgradige	19.0	schwere somatische Symptomastärke	WHODAS > 12	36.0	60.0	mäßig ausgeprägte Symptome	mäßig oder ernsthaft ausgeprägte Symptome	80.0	viele Schwierigkeiten lösbar	viele Schwierigkeiten lösbar	mäßig	erhebliche adipos.ass.Symptomatik	23.0	2.0	14.0	7.0	stark	starke	starke	keine Probleme beim Erlernen neuer Aufgaben	starke Probleme	starke Beeinträchtigung	sehr starke Probleme/ nicht möglich	sehr starke Probleme / nicht möglich	sehr starke Probleme, nicht möglich	geringe Probleme
187.0	1972-11-05	2020-10-29	47.0	über 41 Jahre	1.5	112.1	49.8	47,4 bis 53,1	weiblich	137.5	130-159 cm	kein Diabetes	kein Nikotin				3.4	1.8	4.0	4.6	3.5	15.0	schwere depressive Symptomatik	23.0	schwere somatische Symptomastärke	WHODAS > 12	29.0	60.0	mäßig ausgeprägte Symptome	mäßig oder ernsthaft ausgeprägte Symptome	70.0	viele Schwierigkeiten lösbar	viele Schwierigkeiten lösbar	mäßig	erhebliche adipos.ass.Symptomatik	18.0	3.0	5.0	10.0	normal	starke	mäßige	geringe Probleme	mäßige Probleme	starke Beeinträchtigung	mäßige Probleme	sehr starke Probleme / nicht möglich	mäßige Probleme	mäßige Probleme
188.0	1993-11-08	2020-10-29	26.0	bis 41 Jahre	1.59	141.0	55.8	größer 53,2	weiblich	147.0	130-159 cm	kein Diabetes	kein Nikotin		0.0	0.0	0.4	3.8	5.4	4.5	3.5	12.0	mittelgradige	14.0	mittelgradige	WHODAS > 12	29.0	70.0	leichte Beeinträchtigung	leichte Beeinträchtigung	70.0	viele Schwierigkeiten lösbar	viele Schwierigkeiten lösbar	normal	erhebliche adipos.ass.Symptomatik	18.0	3.0	5.0	10.0	normal	sehr starke, nicht möglich	sehr starke, nicht möglich	geringe Probleme	geringe Probleme	starke Beeinträchtigung	mäßige Probleme	sehr starke Probleme / nicht möglich	sehr starke Probleme, nicht möglich	sehr starke Probleme/nicht möglich
189.0	1988-04-26	2020-10-29	32.0	bis 41 Jahre	1.62	207.0	79.0	größer 53,2	weiblich	203.0	ab 160 cm	kein Diabetes	kein Nikotin		0.0	0.0	1.2	3.8	4.6	5.6	3.8	9.0	geringe	14.0	mittelgradige	WHODAS > 12	20.0	65.0	leichte Beeinträchtigung	leichte Beeinträchtigung	60.0	deutlich dysfunktional, gelegentlich befriedigend	deutlich dysfunktional, gelegentlich befriedigend	leicht psychisch krank	erhebliche adipos.ass.Symptomatik	17.0	3.0	7.0	7.0	normal	starke	starke	keine Probleme beim Erlernen neuer Aufgaben	starke Probleme	geringe Beeinträchtigung	keine Probleme sich mind. 10 Minuten zu konzentrieren	sehr starke Probleme / nicht möglich	mäßige Probleme	geringe Probleme
190.0	1988-12-20	2020-10-15	31.0	bis 41 Jahre	1.61	134.6	51.9	47,4 bis 53,1	weiblich	145.0	130-159 cm	kein Diabetes	kein Nikotin		0.0	0.0	6.0	2.8	3.8	5.1	4.4	6.0	geringe	17.0	schwere somatische Symptomastärke	WHODAS > 12	38.0	75.0	vorübergehende Reaktionen auf psychosoziale Stressoren	leichte Beeinträchtigung	80.0	viele Schwierigkeiten lösbar	viele Schwierigkeiten lösbar	leicht psychisch krank	erhebliche adipos.ass.Symptomatik	8.0	2.0	1.0	5.0	stark	starke	starke	keine Probleme beim Erlernen neuer Aufgaben	mäßige Probleme	mäßige Beeinträchtigung	geringe Probleme	starke Probleme	mäßige Probleme	mäßige Probleme
192.0	1966-09-11	2020-11-05	54.0	über 41 Jahre	1.55	148.0	61.6	größer 53,2	weiblich	155.0	130-159 cm	kein Diabetes	kein Nikotin		0.0	0.0	3.0	6.5	5.0	5.6	5.0	11.0	mittelgradige	7.0	geringe	WHODAS > 12	29.0	60.0	mäßig ausgeprägte Symptome	mäßig oder ernsthaft ausgeprägte Symptome	70.0	viele Schwierigkeiten lösbar	viele Schwierigkeiten lösbar	deutlich	erhebliche adipos.ass.Symptomatik	20.0	5.0	5.0	10.0	normal	sehr starke, nicht möglich	starke	geringe Probleme	geringe Probleme	starke Beeinträchtigung	geringe Probleme	sehr starke Probleme / nicht möglich	mäßige Probleme	mäßige Probleme
193.0	1960-06-04	2020-10-15	60.0	über 41 Jahre	1.6	127.0	49.6	47,4 bis 53,1	weiblich	145.0	130-159 cm	kein Diabetes	Nikotin		0.0	0.0	3.2	3.6	5.2	4.8	4.2	15.0	schwere depressive Symptomatik	14.0	mittelgradige	WHODAS > 12	23.0	55.0	mäßig ausgeprägte Symptome	mäßig oder ernsthaft ausgeprägte Symptome	65.0	viele Schwierigkeiten lösbar	viele Schwierigkeiten lösbar	deutlich	erhebliche adipos.ass.Symptomatik	38.0	9.0	13.0	16.0	normal	geringe	mäßige	mäßige Probleme	sehr starke Probleme, nicht möglich	sehr starke Beeinträchtigung	geringe Probleme	geringe Probleme	keine Probleme, den gesamten Körper zu waschen	keine Probleme beim Anziehen
196.0	1985-05-04	2020-11-14	35.0	bis 41 Jahre	1.61	132.0	50.9	47,4 bis 53,1	weiblich	143.0	130-159 cm	Diabetes	kein Nikotin		0.0	0.0	4.8	2.4	4.8	8.0	5.0	7.0	geringe	13.0	mittelgradige	WHODAS > 12	23.0	58.0	mäßig ausgeprägte Symptome	mäßig oder ernsthaft ausgeprägte Symptome	70.0	viele Schwierigkeiten lösbar	viele Schwierigkeiten lösbar	mäßig	erhebliche adipos.ass.Symptomatik	24.0	8.0	5.0	11.0	normal	starke	starke	keine Probleme beim Erlernen neuer Aufgaben	starke Probleme	starke Beeinträchtigung	keine Probleme sich mind. 10 Minuten zu konzentrieren	mäßige Probleme	mäßige Probleme	mäßige Probleme
197.0	1958-01-17	2020-11-19	62.0	über 41 Jahre	1.6	135.0	52.7	47,4 bis 53,1	weiblich	153.0	130-159 cm	kein Diabetes	Nikotin		1.0	noch unbedenklich	0.0	0.0	2.4	3.0	1.35	5.0	geringe	11.0	mittelgradige	WHODAS > 12	37.0	55.0	mäßig ausgeprägte Symptome	mäßig oder ernsthaft ausgeprägte Symptome	75.0	viele Schwierigkeiten lösbar	viele Schwierigkeiten lösbar	mäßig	erhebliche adipos.ass.Symptomatik	22.0	3.0	9.0	10.0	normal	sehr starke, nicht möglich	starke	sehr starke Probleme, nicht möglich	sehr starke Probleme, nicht möglich	sehr starke Beeinträchtigung	keine Probleme sich mind. 10 Minuten zu konzentrieren	sehr starke Probleme / nicht möglich	sehr starke Probleme, nicht möglich	starke Probleme
198.0	1989-05-11	2020-11-19	31.0	bis 41 Jahre	1.69	217.5	76.2	größer 53,2	weiblich	206.0	ab 160 cm	kein Diabetes	kein Nikotin		1.0	noch unbedenklich	3.2	1.0	3.8	4.25	3.2	9.0	geringe	11.0	mittelgradige	WHODAS > 12	29.0	60.0	mäßig ausgeprägte Symptome	mäßig oder ernsthaft ausgeprägte Symptome	70.0	viele Schwierigkeiten lösbar	viele Schwierigkeiten lösbar	leicht psychisch krank	erhebliche adipos.ass.Symptomatik	20.0	2.0	12.0	6.0	stark	sehr starke, nicht möglich	sehr starke, nicht möglich	sehr starke Probleme, nicht möglich	starke Probleme	starke Beeinträchtigung	keine Probleme sich mind. 10 Minuten zu konzentrieren	sehr starke Probleme / nicht möglich	starke Probleme	mäßige Probleme
199.0	1998-10-03	2020-10-03	22.0	bis 41 Jahre	1.71	145.9	49.9	47,4 bis 53,1	weiblich	145.0	130-159 cm	kein Diabetes	kein Nikotin		1.0	noch unbedenklich	3.0	0.0	1.6	1.8	0.6	1.8	minimale depressive Symptomatik	5.0	geringe	WHODAS <= 12	4.0	85.0	keine oder minimale Symptome	keine oder minimale Symptome	82.0	Beziehung funktioniert zufriedenstellend	Beziehung funktioniert zufriedenstellend	nicht beurteilbar	erhebliche adipos.ass.Symptomatik	5.0	0.0	2.0	3.0	normal	keine Schwierigkeiten 30 Minuten Stehen	geringe	keine Probleme beim Erlernen neuer Aufgaben	geringe Probleme	keine emotionale Beeinträchtigung durch die gesundheitlichen Probleme	keine Probleme sich mind. 10 Minuten zu konzentrieren	geringe Probleme	keine Probleme, den gesamten Körper zu waschen	keine Probleme beim Anziehen
202.0	1973-11-02	2020-11-26	47.0	über 41 Jahre	1.65	112.0	41.1	bis 47,3	weiblich	137.0	130-159 cm	Diabetes	kein Nikotin		0.0	0.0	4.0	2.4	4.8	4.8	4.0	13.0	mittelgradige	16.0	schwere somatische Symptomastärke	WHODAS > 12	25.0	51.0	mäßig ausgeprägte Symptome	mäßig oder ernsthaft ausgeprägte Symptome	62.0	viele Schwierigkeiten lösbar	viele Schwierigkeiten lösbar	deutlich	erhebliche adipos.ass.Symptomatik	23.0	4.0	8.0	11.0	normal	geringe	mäßige	mäßige Probleme	sehr starke Probleme, nicht möglich	sehr starke Beeinträchtigung	mäßige Probleme	geringe Probleme	keine Probleme, den gesamten Körper zu waschen	keine Probleme beim Anziehen
204.0	1996-07-30	2020-12-03	24.0	bis 41 Jahre	1.75	126.0	42.1	bis 47,3	weiblich	137.0	130-159 cm	Diabetes	kein Nikotin		0.0	0.0	2.8	0.8	3.8	5.3	3.2	9.0	geringe	9.0	geringe	WHODAS > 12	16.0	60.0	mäßig ausgeprägte Symptome	mäßig oder ernsthaft ausgeprägte Symptome	70.0	viele Schwierigkeiten lösbar	viele Schwierigkeiten lösbar	leicht psychisch krank	erhebliche adipos.ass.Symptomatik	32.0	6.0	9.0	15.0	normal	keine Schwierigkeiten 30 Minuten Stehen	geringe	geringe Probleme	geringe Probleme	starke Beeinträchtigung	keine Probleme sich mind. 10 Minuten zu konzentrieren	geringe Probleme	keine Probleme, den gesamten Körper zu waschen	keine Probleme beim Anziehen
207.0	1979-06-27	2020-12-10	41.0	bis 41 Jahre	1.73	162.0	54.1	größer 53,2	weiblich	152.0	130-159 cm	kein Diabetes	Nikotin		0.0	0.0	4.2	0.0	2.4	2.9	2.4	6.0	geringe	4.0	minimale somatische Symptomastärke	WHODAS > 12	20.0	75.0	vorübergehende Reaktionen auf psychosoziale Stressoren	leichte Beeinträchtigung	70.0	viele Schwierigkeiten lösbar	viele Schwierigkeiten lösbar	normal	erhebliche adipos.ass.Symptomatik						sehr starke, nicht möglich	starke	keine Probleme beim Erlernen neuer Aufgaben	keine Probleme bei der Teilnahme an gesellschaftlichen Aktivitäten	keine emotionale Beeinträchtigung durch die gesundheitlichen Probleme	keine Probleme sich mind. 10 Minuten zu konzentrieren	sehr starke Probleme / nicht möglich	starke Probleme	starke Probleme
208.0	1969-02-15	2020-12-10	51.0	über 41 Jahre	1.68	142.0	50.3	47,4 bis 53,1	weiblich	146.0	130-159 cm	Diabetes	kein Nikotin		3.0	noch unbedenklich	5.0	4.0	6.0	6.0	5.5	17.0	schwere depressive Symptomatik	25.0	schwere somatische Symptomastärke	WHODAS > 12	25.0	70.0	leichte Beeinträchtigung	leichte Beeinträchtigung	62.0	viele Schwierigkeiten lösbar	viele Schwierigkeiten lösbar	deutlich	erhebliche adipos.ass.Symptomatik	30.0	3.0	11.0	16.0	schwach	starke	starke	geringe Probleme	starke Probleme	starke Beeinträchtigung	mäßige Probleme	sehr starke Probleme / nicht möglich	starke Probleme	starke Probleme
209.0	1992-12-26	2021-01-14	28.0	bis 41 Jahre	1.73	168.0	56.2	größer 53,2	weiblich	155.0	130-159 cm	Diabetes	kein Nikotin		3.0	noch unbedenklich	1.2	2.6	5.2	4.4	3.4	15.0	schwere depressive Symptomatik	14.0	mittelgradige	WHODAS > 12	23.0	55.0	mäßig ausgeprägte Symptome	mäßig oder ernsthaft ausgeprägte Symptome	60.0	deutlich dysfunktional, gelegentlich befriedigend	deutlich dysfunktional, gelegentlich befriedigend	deutlich	erhebliche adipos.ass.Symptomatik	38.0	10.0	13.0	15.0	stark	mäßige	mäßige	geringe Probleme	mäßige Probleme	starke Beeinträchtigung	geringe Probleme	geringe Probleme	starke Probleme	starke Probleme
211.0	1978-09-14	2021-02-25	42.0	über 41 Jahre	1.61	144.0	55.6	größer 53,2	weiblich	155.0	130-159 cm	kein Diabetes	Nikotin	37.5	0.0	0.0	1.2	3.2	4.0	5.5	3.5	11.0	mittelgradige	16.0	schwere somatische Symptomastärke	WHODAS > 12	14.0	59.0	mäßig ausgeprägte Symptome	mäßig oder ernsthaft ausgeprägte Symptome	70.0	viele Schwierigkeiten lösbar	viele Schwierigkeiten lösbar	leicht psychisch krank	erhebliche adipos.ass.Symptomatik	23.0	8.0	4.0	11.0	normal	sehr starke, nicht möglich	geringe	keine Probleme beim Erlernen neuer Aufgaben	keine Probleme bei der Teilnahme an gesellschaftlichen Aktivitäten	sehr starke Beeinträchtigung	keine Probleme sich mind. 10 Minuten zu konzentrieren	sehr starke Probleme / nicht möglich	geringe Probleme	keine Probleme beim Anziehen
213.0	1970-09-14	2021-02-25	50.0	über 41 Jahre	1.61	144.0	55.6	größer 53,2	weiblich	155.0	130-159 cm	kein Diabetes	Nikotin	37.5	0.0	0.0	1.2	3.2	4.0	5.5	3.5	11.0	mittelgradige	16.0	schwere somatische Symptomastärke	WHODAS > 12	14.0	59.0	mäßig ausgeprägte Symptome	mäßig oder ernsthaft ausgeprägte Symptome	70.0	viele Schwierigkeiten lösbar	viele Schwierigkeiten lösbar	leicht psychisch krank	erhebliche adipos.ass.Symptomatik	23.0	8.0	4.0	11.0	normal	sehr starke, nicht möglich	geringe	keine Probleme beim Erlernen neuer Aufgaben	keine Probleme bei der Teilnahme an gesellschaftlichen Aktivitäten	sehr starke Beeinträchtigung	keine Probleme sich mind. 10 Minuten zu konzentrieren	sehr starke Probleme / nicht möglich	geringe Probleme	keine Probleme beim Anziehen
214.0	1976-07-14	2021-03-25	44.0	über 41 Jahre	1.76	130.0	42.0	bis 47,3	weiblich	130.0	130-159 cm	kein Diabetes	Nikotin	9.5	0.0	0.0	2.0	1.8	0.4	4.4	2.1	5.0	geringe	10.0	mittelgradige	WHODAS <= 12	10.0	70.0	leichte Beeinträchtigung	leichte Beeinträchtigung	70.0	viele Schwierigkeiten lösbar	viele Schwierigkeiten lösbar	leicht psychisch krank	erhebliche adipos.ass.Symptomatik	12.0	5.0	3.0	4.0	normal	keine Schwierigkeiten 30 Minuten Stehen	keine Probleme in der Haushaltsführung	keine Probleme beim Erlernen neuer Aufgaben	keine Probleme bei der Teilnahme an gesellschaftlichen Aktivitäten	sehr starke Beeinträchtigung	geringe Probleme	geringe Probleme	keine Probleme, den gesamten Körper zu waschen	keine Probleme beim Anziehen
215.0	1978-09-14	2021-03-25	42.0	über 41 Jahre	1.6	98.5	38.5	bis 47,3	weiblich	130.0	130-159 cm	kein Diabetes	Nikotin	9.0	1.0	noch unbedenklich	5.6	1.4	5.0	5.6	4.4	9.0	geringe	18.0	schwere somatische Symptomastärke	WHODAS > 12	20.0	70.0	leichte Beeinträchtigung	leichte Beeinträchtigung	70.0	viele Schwierigkeiten lösbar	viele Schwierigkeiten lösbar	leicht psychisch krank	erhebliche adipos.ass.Symptomatik	11.0	1.0	3.0	7.0	stark	mäßige	mäßige	geringe Probleme	mäßige Probleme	mäßige Beeinträchtigung	geringe Probleme	sehr starke Probleme / nicht möglich	geringe Probleme	geringe Probleme
216.0	1964-09-22	2021-03-25	56.0	über 41 Jahre	1.69	117.0	41.0	bis 47,3	weiblich	140.0	130-159 cm	kein Diabetes	kein Nikotin	0.0	0.0	0.0	5.0	5.6	5.6	5.75	5.5	12.0	mittelgradige	19.0	schwere somatische Symptomastärke	WHODAS > 12	28.0	63.0	leichte Beeinträchtigung	leichte Beeinträchtigung	70.0	viele Schwierigkeiten lösbar	viele Schwierigkeiten lösbar	leicht psychisch krank	erhebliche adipos.ass.Symptomatik	14.0	3.0	2.0	9.0	normal	starke	sehr starke, nicht möglich	geringe Probleme	starke Probleme	sehr starke Beeinträchtigung	keine Probleme sich mind. 10 Minuten zu konzentrieren	sehr starke Probleme / nicht möglich	mäßige Probleme	mäßige Probleme
217.0	1976-02-16	2021-04-14	45.0	über 41 Jahre	1.56	115.0	47.3	bis 47,3	weiblich	128.0	bis 129 cm	Diabetes	Nikotin	8.0	0.0	0.0	1.2	3.2	4.0	5.5	3.5	4.0	minimale depressive Symptomatik	5.0	geringe	WHODAS <= 12	4.0	75.0	vorübergehende Reaktionen auf psychosoziale Stressoren	leichte Beeinträchtigung	80.0	viele Schwierigkeiten lösbar	viele Schwierigkeiten lösbar	normal	erhebliche adipos.ass.Symptomatik	7.0	1.0	4.0	2.0	normal	keine Schwierigkeiten 30 Minuten Stehen	keine Probleme in der Haushaltsführung	keine Probleme beim Erlernen neuer Aufgaben	keine Probleme bei der Teilnahme an gesellschaftlichen Aktivitäten	sehr starke Beeinträchtigung	keine Probleme sich mind. 10 Minuten zu konzentrieren	keine Probleme 1 km zu Gehen	keine Probleme, den gesamten Körper zu waschen	keine Probleme beim Anziehen
218.0	1985-11-29	2021-03-18	35.0	bis 41 Jahre	1.7	163.0	56.4	größer 53,2	weiblich	157.0	130-159 cm	kein Diabetes	Nikotin		1.0	noch unbedenklich	1.8	4.8	6.0	6.0	5.4	9.0	geringe	14.0	mittelgradige	WHODAS > 12	30.0	65.0	leichte Beeinträchtigung	leichte Beeinträchtigung	75.0	viele Schwierigkeiten lösbar	viele Schwierigkeiten lösbar	mäßig	erhebliche adipos.ass.Symptomatik	9.0	1.0	2.0	6.0	normal	sehr starke, nicht möglich	starke	mäßige Probleme	mäßige Probleme	mäßige Beeinträchtigung	geringe Probleme	sehr starke Probleme / nicht möglich	starke Probleme	mäßige Probleme
219.0	1965-02-14	2021-03-18	56.0	über 41 Jahre	1.66	127.0	46.0	bis 47,3	weiblich	130.0	130-159 cm	kein Diabetes	Nikotin	8.5	1.0	noch unbedenklich	1.8	4.8	6.0	6.0	5.4	13.0	mittelgradige	20.0	schwere somatische Symptomastärke	WHODAS > 12	36.0	65.0	leichte Beeinträchtigung	leichte Beeinträchtigung	75.0	viele Schwierigkeiten lösbar	viele Schwierigkeiten lösbar	mäßig	erhebliche adipos.ass.Symptomatik	12.0	4.0	4.0	4.0	normal	starke	starke	geringe Probleme	sehr starke Probleme, nicht möglich	starke Beeinträchtigung	starke Probleme	starke Probleme	starke Probleme	starke Probleme
[truncated: 30 more columns]
